# Supplementary material for: 6-[(2E)-3,7-Dimethyl­octa-2,6-dien-1-yl]-5,7-dihy­droxy-8-(2-methyl­butano­yl)-4-phenyl-2H-chromen-2-one–6-[(2E)-3,7-dimethyl­octa-2,6-dien-1-yl]-5,7-dihy­droxy-8-(3-methyl­butano­yl)-4-phenyl-2H-chromen-2-one (1/1) from Mesua elegans
Source: Acta Crystallogr Sect E Struct Rep Online. 2012 Mar 3;68(Pt 4):o939–40. doi: 10.1107/S1600536812008628 (PMC3343921; doi:10.1107/S1600536812008628)
Supplement: Supplementary file 1 [file e-68-0o939-sup1.cif]

##############################################################################
#                                                                            #
# This CIF contains the data in a paper accepted for publication in          #
# Acta Crystallographica Section E. It conforms to the requirements of       #
# Notes for Authors for Acta Crystallographica Section E, and has been       #
# peer reviewed under the auspices of the IUCr Commission on Journals.       #
#                                                                            #
# Full details of the Crystallographic Information File format               #
# are given in the paper "The Crystallographic Information File (CIF):       #
# a New Standard Archive File for Crystallography" by S. R. Hall, F. H.      #
# Allen and I. D. Brown [Acta Cryst. (1991), A47, 655-685].                  #
#                                                                            #
# The current version of the core CIF dictionary is obtainable from          #
# ftp://ftp.iucr.org/pub/cif_core.dic.                                       #
#                                                                            #
# Software is freely available for graphical display of the structure(s)     #
# in this CIF. For information consult the CIF software page                 #
# http://www.iucr.org/resources/cif/software.                                #
#                                                                            #
# This file may be used for bona fide research purposes within the           #
# scientific community so long as proper attribution is given to the journal # 
# article from which it was obtained.                                        #
#                                                                            #
##############################################################################
data_global
_audit_creation_method     SHELXL-97
_journal_date_recd_electronic     2012-02-23
_journal_date_accepted     2012-02-27
_journal_name_full     'Acta Crystallographica, Section E'
_journal_year     2012
_journal_volume     68
_journal_issue      4
_journal_page_first     o939
_journal_page_last     o940
_journal_paper_category     QO
_journal_paper_doi     10.1107/S1600536812008628
_journal_coeditor_code     HB6652
_publ_contact_author_name     ' Edward RT Tiekink '
_publ_contact_author_address
;
Department of Chemistry, University of Malaya,
50603 Kuala Lumpur, Malaysia
;
_publ_contact_author_email
;
edward.tiekink@gmail.com
;
_publ_contact_author_fax     ' +60 3 7967 4193 '
_publ_contact_author_phone     ' +60 3 7967 6775 '
_publ_section_title
;\
6-[(2<i>E</i>)-3,7-Dimethylocta-2,6-dien-1-yl]-5,7-dihydroxy-8-(2-\
methylbutanoyl)-4-phenyl-2<i>H</i>-chromen-2-one--6-[(2<i>E</i>)-3,7-\
dimethylocta-2,6-dien-1-yl]-5,7-dihydroxy-8-(3-methylbutanoyl)-4-phenyl-\
2<i>H</i>-chromen-2-one (1/1) from <i>Mesua elegans</i>
;
_publ_section_title_footnote
;
 Additional correspondence author, e-mail: khalijah@um.edu.my.
;
loop_
    _publ_author_name
    _publ_author_address
    'Chan, Gomathi'
;
     Department of Chemistry
     University of Malaya
     50603 Kuala Lumpur
     Malaysia
;
    'Awang, Khalijah'
;
     Department of Chemistry
     University of Malaya
     50603 Kuala Lumpur
     Malaysia
;
    'Ismail, Nor Hadiani'
;
     Faculty of Applied Sciences
     Universiti Teknologi MARA
     40450 Shah Alam
     Malaysia
;
    'Ng, Seik Weng'
;
Department of Chemistry, University of Malaya,
50603 Kuala Lumpur, Malaysia
and
Chemistry Department, Faculty of
Science, King Abdulaziz University, PO Box 80203 Jeddah, Saudi Arabia
;
    'Tiekink, Edward R. T.'
;
Department of Chemistry, University of Malaya,
50603 Kuala Lumpur, Malaysia
;
data_I
_audit_creation_method     SHELXL-97
_chemical_name_systematic
;
6-[(2<i>E</i>)-3,7-Dimethylocta-2,6-dien-1-yl]-5,7-dihydroxy-8-(2-
methylbutanoyl)-4-phenyl-2<i>H</i>-chromen-2-one--6-[(2<i>E</i>)-3,7-
dimethylocta-2,6-dien-1-yl]-5,7-dihydroxy-8-(3-methylbutanoyl)-4-phenyl-
2<i>H</i>-chromen-2-one (1/1)
;
_chemical_name_common     ?
_chemical_formula_moiety     'C30 H34 O5, C30 H34 O5'
_chemical_formula_sum     'C60 H68 O10'
_chemical_formula_iupac     'C30 H34 O5, C30 H34 O5'
_chemical_formula_weight     949.14
_chemical_melting_point     ?
_symmetry_cell_setting     triclinic
_symmetry_space_group_name_H-M     'P -1'
_symmetry_space_group_name_Hall     '-P 1'
loop_
    _symmetry_equiv_pos_as_xyz
    'x, y, z'
    '-x, -y, -z'
_cell_length_a     5.9426(2)
_cell_length_b     13.4688(5)
_cell_length_c     16.3275(6)
_cell_angle_alpha     91.955(3)
_cell_angle_beta     99.515(3)
_cell_angle_gamma     95.834(3)
_cell_volume     1280.47(8)
_cell_formula_units_Z     1
_cell_measurement_reflns_used     8956
_cell_measurement_theta_min     2.75
_cell_measurement_theta_max     76.28
_cell_measurement_temperature     100(2)
_exptl_crystal_description     prism
_exptl_crystal_colour     colourless
_exptl_crystal_size_max     0.30
_exptl_crystal_size_mid     0.15
_exptl_crystal_size_min     0.05
_exptl_crystal_density_diffrn     1.231
_exptl_crystal_density_meas     ?
_exptl_crystal_density_method     'not measured'
_exptl_crystal_F_000     508
_exptl_absorpt_coefficient_mu     0.662
_exptl_absorpt_correction_type     multi-scan
_exptl_absorpt_process_details     '(CrysAlis PRO; Agilent, 2011)'
_exptl_absorpt_correction_T_min     0.8261
_exptl_absorpt_correction_T_max     0.9676
_diffrn_ambient_temperature     100(2)
_diffrn_radiation_type     CuK\a
_diffrn_radiation_wavelength     1.54184
_diffrn_radiation_source     'SuperNova (Cu) X-ray Source'
_diffrn_radiation_monochromator     Mirror
_diffrn_measurement_device_type
                  'Agilent SuperNova Dual diffractometer with an Atlas detector'
_diffrn_measurement_method     '\w scan'
_diffrn_detector_area_resol_mean     10.4041
_diffrn_reflns_number     25960
_diffrn_reflns_av_R_equivalents     0.0448
_diffrn_reflns_av_sigmaI/netI     0.0253
_diffrn_reflns_theta_min     2.75
_diffrn_reflns_theta_max     76.47
_diffrn_reflns_theta_full     76.47
_diffrn_measured_fraction_theta_max     0.989
_diffrn_measured_fraction_theta_full     0.989
_diffrn_reflns_limit_h_min     -7
_diffrn_reflns_limit_h_max     7
_diffrn_reflns_limit_k_min     -16
_diffrn_reflns_limit_k_max     16
_diffrn_reflns_limit_l_min     -20
_diffrn_reflns_limit_l_max     20
_diffrn_standards_number     0
_diffrn_standards_interval_count     0
_diffrn_standards_interval_time     0
_diffrn_standards_decay_%     0
_reflns_number_total     5330
_reflns_number_gt     4528
_reflns_threshold_expression     I>2\s(I)
_refine_ls_structure_factor_coef     Fsqd
_refine_ls_matrix_type     full
_refine_ls_R_factor_all     0.0733
_refine_ls_R_factor_gt     0.0657
_refine_ls_wR_factor_gt     0.1971
_refine_ls_wR_factor_ref     0.2083
_refine_ls_goodness_of_fit_ref     1.011
_refine_ls_restrained_S_all     1.034
_refine_ls_number_reflns     5330
_refine_ls_number_parameters     363
_refine_ls_number_restraints     54
_refine_ls_hydrogen_treatment     mixed
_refine_ls_weighting_scheme     calc
_refine_ls_weighting_details
         'calc w=1/[\s^2^(Fo^2^)+(0.1357P)^2^+0.5208P] where P=(Fo^2^+2Fc^2^)/3'
_atom_sites_solution_hydrogens     geom
_atom_sites_solution_primary     direct
_atom_sites_solution_secondary     difmap
_refine_ls_shift/su_max     0.001
_refine_ls_shift/su_mean     0.001
_refine_diff_density_max     0.568
_refine_diff_density_min     -0.534
_refine_ls_extinction_method     none
_refine_ls_extinction_coef     ?
loop_
    _atom_type_symbol
    _atom_type_description
    _atom_type_scat_dispersion_real
    _atom_type_scat_dispersion_imag
    _atom_type_scat_source
    'C' 'C' 0.0181 0.0091
                         'International Tables Vol C Tables 4.2.6.8 and 6.1.1.4'
    'H' 'H' 0.0000 0.0000
                         'International Tables Vol C Tables 4.2.6.8 and 6.1.1.4'
    'O' 'O' 0.0492 0.0322
                         'International Tables Vol C Tables 4.2.6.8 and 6.1.1.4'
_computing_data_collection     'CrysAlis PRO (Agilent, 2011)'
_computing_cell_refinement     'CrysAlis PRO (Agilent, 2011)'
_computing_data_reduction     'CrysAlis PRO (Agilent, 2011)'
_computing_structure_solution     'SHELXS97 (Sheldrick, 2008)'
_computing_structure_refinement     'SHELXL97 (Sheldrick, 2008)'
_computing_molecular_graphics
                      'ORTEP-3 (Farrugia, 1997) and DIAMOND (Brandenburg, 2006)'
_computing_publication_material     'publCIF (Westrip, 2010)'
loop_
    _atom_site_type_symbol
    _atom_site_label
    _atom_site_fract_x
    _atom_site_fract_y
    _atom_site_fract_z
    _atom_site_U_iso_or_equiv
    _atom_site_adp_type
    _atom_site_calc_flag
    _atom_site_refinement_flags
    _atom_site_occupancy
    _atom_site_symmetry_multiplicity
    _atom_site_disorder_assembly
    _atom_site_disorder_group
    O O1 0.9303(2) 0.47777(9) 0.36863(8) 0.0331(3) Uani d . 1 1 . .
    O O2 1.2727(2) 0.55978(10) 0.41312(9) 0.0390(3) Uani d . 1 1 . .
    O O3 0.7244(2) 0.13093(9) 0.41205(9) 0.0399(4) Uani d D 1 1 . .
    H H3o 0.851(3) 0.138(2) 0.4450(14) 0.052(7) Uiso d D 1 1 . .
    O O4 0.1977(2) 0.30693(11) 0.25255(9) 0.0415(4) Uani d D 1 1 . .
    H H4o 0.198(6) 0.3641(14) 0.232(2) 0.080(10) Uiso d D 1 1 . .
    O O5 0.284(4) 0.473(2) 0.218(3) 0.046(2) Uani d PD 0.50 1 A 1
    O O5' 0.308(4) 0.489(2) 0.223(3) 0.046(2) Uani d PD 0.50 1 B 2
    C C1 1.1476(3) 0.48355(13) 0.41647(12) 0.0329(4) Uani d . 1 1 . .
    C C2 1.1949(3) 0.40121(13) 0.46801(11) 0.0325(4) Uani d . 1 1 . .
    H H2 1.3363 0.4046 0.5055 0.039 Uiso calc R 1 1 . .
    C C3 1.0417(3) 0.31880(13) 0.46420(11) 0.0311(4) Uani d . 1 1 . .
    C C4 0.8304(3) 0.30996(13) 0.40438(11) 0.0308(4) Uani d . 1 1 . .
    C C5 0.6749(3) 0.22155(13) 0.38407(11) 0.0326(4) Uani d . 1 1 . .
    C C6 0.4647(3) 0.22110(13) 0.33394(11) 0.0340(4) Uani d . 1 1 . .
    C C7 0.4069(3) 0.31019(14) 0.29808(11) 0.0344(4) Uani d . 1 1 . .
    C C8 0.5641(3) 0.39885(14) 0.30749(11) 0.0344(4) Uani d D 1 1 . .
    C C9 0.7747(3) 0.39437(13) 0.36031(11) 0.0314(4) Uani d . 1 1 . .
    C C10 1.0886(3) 0.24091(13) 0.52593(11) 0.0330(4) Uani d . 1 1 . .
    C C11 1.2800(4) 0.18927(16) 0.52804(13) 0.0422(5) Uani d . 1 1 . .
    H H11 1.3861 0.2055 0.4917 0.051 Uiso calc R 1 1 . .
    C C12 1.3170(4) 0.11372(18) 0.58338(15) 0.0508(6) Uani d . 1 1 . .
    H H12 1.4461 0.0774 0.5836 0.061 Uiso calc R 1 1 . .
    C C13 1.1665(4) 0.09147(16) 0.63781(14) 0.0475(5) Uani d . 1 1 . .
    H H13 1.1912 0.0395 0.6751 0.057 Uiso calc R 1 1 . .
    C C14 0.9803(4) 0.14473(15) 0.63803(13) 0.0439(5) Uani d . 1 1 . .
    H H14 0.8794 0.1305 0.6766 0.053 Uiso calc R 1 1 . .
    C C15 0.9392(4) 0.21920(14) 0.58222(13) 0.0390(4) Uani d . 1 1 . .
    H H15 0.8098 0.2552 0.5824 0.047 Uiso calc R 1 1 . .
    C C16 0.3045(3) 0.12556(14) 0.31303(12) 0.0372(4) Uani d . 1 1 . .
    H H16A 0.3228 0.0817 0.3606 0.045 Uiso calc R 1 1 . .
    H H16B 0.1435 0.1414 0.3026 0.045 Uiso calc R 1 1 . .
    C C17 0.3576(3) 0.07200(14) 0.23678(13) 0.0377(4) Uani d . 1 1 . .
    H H17 0.5157 0.0679 0.2355 0.045 Uiso calc R 1 1 . .
    C C18 0.2122(3) 0.03001(13) 0.17137(12) 0.0336(4) Uani d . 1 1 . .
    C C19 -0.0431(3) 0.02650(17) 0.16256(13) 0.0427(5) Uani d . 1 1 . .
    H H19A -0.0823 0.0682 0.2074 0.064 Uiso calc R 1 1 . .
    H H19B -0.1095 -0.0426 0.1658 0.064 Uiso calc R 1 1 . .
    H H19C -0.1049 0.0516 0.1087 0.064 Uiso calc R 1 1 . .
    C C20 0.2995(3) -0.01785(14) 0.09938(12) 0.0378(4) Uani d . 1 1 . .
    H H20A 0.4624 0.0082 0.1015 0.045 Uiso calc R 1 1 . .
    H H20B 0.2117 0.0022 0.0468 0.045 Uiso calc R 1 1 . .
    C C21 0.2809(5) -0.13182(16) 0.09853(15) 0.0547(6) Uani d . 1 1 . .
    H H21A 0.3737 -0.1526 0.1499 0.066 Uiso calc R 1 1 . .
    H H21B 0.1191 -0.1584 0.0979 0.066 Uiso calc R 1 1 . .
    C C22 0.3627(5) -0.17516(16) 0.02434(15) 0.0501(5) Uani d . 1 1 . .
    H H22 0.5179 -0.1552 0.0197 0.060 Uiso calc R 1 1 . .
    C C23 0.2449(4) -0.23810(17) -0.03575(14) 0.0501(5) Uani d . 1 1 . .
    C C24 0.3472(5) -0.27142(19) -0.10876(16) 0.0590(6) Uani d . 1 1 . .
    H H24A 0.5074 -0.2421 -0.1023 0.089 Uiso calc R 1 1 . .
    H H24B 0.2603 -0.2494 -0.1600 0.089 Uiso calc R 1 1 . .
    H H24C 0.3409 -0.3445 -0.1116 0.089 Uiso calc R 1 1 . .
    C C25 0.0024(6) -0.2785(4) -0.0393(2) 0.0989(14) Uani d . 1 1 . .
    H H25A -0.0533 -0.2536 0.0100 0.148 Uiso calc R 1 1 . .
    H H25B -0.0096 -0.3517 -0.0407 0.148 Uiso calc R 1 1 . .
    H H25C -0.0907 -0.2570 -0.0895 0.148 Uiso calc R 1 1 . .
    C C26 0.480(2) 0.4832(7) 0.2594(10) 0.0424(9) Uani d PD 0.50 1 A 1
    C C27 0.6207(16) 0.5821(7) 0.2569(5) 0.0590(13) Uani d PD 0.50 1 A 1
    H H27 0.7212 0.5942 0.3125 0.071 Uiso calc PR 0.50 1 A 1
    C C26' 0.506(2) 0.4880(7) 0.2608(9) 0.0424(9) Uani d PD 0.50 1 B 2
    C C27' 0.6741(18) 0.5785(8) 0.2554(6) 0.0590(13) Uani d PD 0.50 1 B 2
    H H27A 0.8304 0.5578 0.2586 0.071 Uiso calc PR 0.50 1 B 2
    H H27B 0.6755 0.6263 0.3029 0.071 Uiso calc PR 0.50 1 B 2
    C C28 0.7818(6) 0.5736(2) 0.1937(2) 0.0311(7) Uani d PDU 0.50 1 A 1
    H H28A 0.8578 0.5118 0.2025 0.037 Uiso calc PR 0.50 1 A 1
    H H28B 0.6900 0.5676 0.1370 0.037 Uiso calc PR 0.50 1 A 1
    C C29 0.9641(7) 0.6620(3) 0.1995(3) 0.0458(9) Uani d PDU 0.50 1 A 1
    H H29A 1.0600 0.6530 0.1570 0.069 Uiso calc PR 0.50 1 A 1
    H H29B 1.0598 0.6668 0.2547 0.069 Uiso calc PR 0.50 1 A 1
    H H29C 0.8902 0.7235 0.1905 0.069 Uiso calc PR 0.50 1 A 1
    C C30 0.4816(13) 0.6723(6) 0.2447(5) 0.117(3) Uani d PDU 0.50 1 A 1
    H H30A 0.3892 0.6764 0.2889 0.176 Uiso calc PR 0.50 1 A 1
    H H30B 0.3803 0.6642 0.1905 0.176 Uiso calc PR 0.50 1 A 1
    H H30C 0.5868 0.7336 0.2469 0.176 Uiso calc PR 0.50 1 A 1
    C C28' 0.6076(11) 0.6297(4) 0.1732(3) 0.0737(16) Uani d PDU 0.50 1 B 2
    H H28' 0.4480 0.6489 0.1690 0.088 Uiso calc PR 0.50 1 B 2
    C C29' 0.7783(13) 0.7238(4) 0.1787(4) 0.089(2) Uani d PDU 0.50 1 B 2
    H H29D 0.7365 0.7635 0.1304 0.133 Uiso calc PR 0.50 1 B 2
    H H29E 0.9333 0.7046 0.1794 0.133 Uiso calc PR 0.50 1 B 2
    H H29F 0.7744 0.7635 0.2298 0.133 Uiso calc PR 0.50 1 B 2
    C C30' 0.6254(7) 0.5651(3) 0.0980(2) 0.0362(8) Uani d PDU 0.50 1 B 2
    H H30D 0.5155 0.5051 0.0944 0.054 Uiso calc PR 0.50 1 B 2
    H H30E 0.7814 0.5457 0.1029 0.054 Uiso calc PR 0.50 1 B 2
    H H30F 0.5910 0.6025 0.0479 0.054 Uiso calc PR 0.50 1 B 2
loop_
    _atom_site_aniso_label
    _atom_site_aniso_U_11
    _atom_site_aniso_U_22
    _atom_site_aniso_U_33
    _atom_site_aniso_U_12
    _atom_site_aniso_U_13
    _atom_site_aniso_U_23
    O1 0.0368(7) 0.0244(6) 0.0359(7) -0.0024(5) 0.0040(5) -0.0023(5)
    O2 0.0393(7) 0.0253(6) 0.0494(8) -0.0036(5) 0.0038(6) -0.0011(5)
    O3 0.0433(8) 0.0231(6) 0.0500(8) -0.0009(5) 0.0025(6) -0.0037(5)
    O4 0.0383(7) 0.0393(8) 0.0431(8) -0.0025(6) 0.0004(6) -0.0012(6)
    O5 0.049(4) 0.029(7) 0.051(4) -0.010(4) -0.012(3) 0.001(6)
    O5' 0.049(4) 0.029(7) 0.051(4) -0.010(4) -0.012(3) 0.001(6)
    C1 0.0351(9) 0.0258(8) 0.0366(9) -0.0003(7) 0.0062(7) -0.0049(7)
    C2 0.0335(9) 0.0274(9) 0.0351(9) -0.0004(7) 0.0045(7) -0.0024(7)
    C3 0.0353(9) 0.0255(8) 0.0329(9) 0.0016(7) 0.0089(7) -0.0044(6)
    C4 0.0338(9) 0.0259(8) 0.0323(8) -0.0013(7) 0.0084(7) -0.0039(6)
    C5 0.0381(9) 0.0248(8) 0.0351(9) 0.0001(7) 0.0098(7) -0.0042(7)
    C6 0.0366(9) 0.0285(9) 0.0359(9) -0.0041(7) 0.0089(7) -0.0066(7)
    C7 0.0364(9) 0.0337(9) 0.0317(9) -0.0013(7) 0.0061(7) -0.0055(7)
    C8 0.0406(10) 0.0302(9) 0.0306(8) -0.0019(7) 0.0056(7) -0.0032(7)
    C9 0.0355(9) 0.0263(8) 0.0315(8) -0.0027(7) 0.0083(7) -0.0054(6)
    C10 0.0386(9) 0.0248(8) 0.0338(9) -0.0015(7) 0.0052(7) -0.0029(7)
    C11 0.0449(11) 0.0420(11) 0.0431(11) 0.0092(9) 0.0131(9) 0.0075(8)
    C12 0.0566(13) 0.0470(12) 0.0535(13) 0.0172(10) 0.0144(10) 0.0115(10)
    C13 0.0650(14) 0.0336(10) 0.0455(11) 0.0064(9) 0.0128(10) 0.0069(8)
    C14 0.0588(13) 0.0320(10) 0.0441(11) 0.0018(9) 0.0198(9) 0.0035(8)
    C15 0.0453(11) 0.0293(9) 0.0441(10) 0.0029(8) 0.0137(8) -0.0001(7)
    C16 0.0371(9) 0.0306(9) 0.0415(10) -0.0047(7) 0.0067(8) -0.0072(7)
    C17 0.0322(9) 0.0322(9) 0.0470(11) 0.0008(7) 0.0055(8) -0.0077(8)
    C18 0.0356(9) 0.0264(8) 0.0379(9) -0.0008(7) 0.0060(7) -0.0002(7)
    C19 0.0368(10) 0.0494(12) 0.0400(10) -0.0012(8) 0.0056(8) -0.0044(8)
    C20 0.0386(10) 0.0322(9) 0.0409(10) -0.0008(7) 0.0064(8) -0.0050(7)
    C21 0.0848(18) 0.0338(11) 0.0472(12) 0.0082(11) 0.0157(12) -0.0017(9)
    C22 0.0640(14) 0.0358(11) 0.0521(13) 0.0076(10) 0.0146(11) -0.0051(9)
    C23 0.0633(14) 0.0430(11) 0.0439(11) 0.0074(10) 0.0083(10) -0.0009(9)
    C24 0.0779(17) 0.0476(13) 0.0526(13) 0.0122(12) 0.0136(12) -0.0113(10)
    C25 0.084(2) 0.146(4) 0.0572(17) -0.037(2) 0.0231(16) -0.030(2)
    C26 0.048(3) 0.0361(12) 0.0364(11) -0.0067(14) -0.0059(15) 0.0013(10)
    C27 0.051(4) 0.0474(15) 0.0629(16) -0.020(2) -0.0257(19) 0.0194(12)
    C26' 0.048(3) 0.0361(12) 0.0364(11) -0.0067(14) -0.0059(15) 0.0013(10)
    C27' 0.051(4) 0.0474(15) 0.0629(16) -0.020(2) -0.0257(19) 0.0194(12)
    C28 0.0366(17) 0.0258(16) 0.0301(16) 0.0024(13) 0.0019(13) 0.0110(12)
    C29 0.050(2) 0.0336(19) 0.054(2) -0.0012(17) 0.0135(19) 0.0053(17)
    C30 0.115(6) 0.101(5) 0.114(6) -0.012(5) -0.033(5) 0.032(5)
    C28' 0.078(4) 0.064(3) 0.073(4) -0.001(3) -0.001(3) 0.005(3)
    C29' 0.101(5) 0.068(4) 0.089(4) -0.005(3) -0.004(4) 0.017(3)
    C30' 0.051(2) 0.0264(16) 0.0316(17) -0.0002(15) 0.0093(15) 0.0057(13)
loop_
    _geom_bond_atom_site_label_1
    _geom_bond_atom_site_label_2
    _geom_bond_site_symmetry_2
    _geom_bond_distance
    _geom_bond_publ_flag
    O1 C9 . 1.368(2) ?
    O1 C1 . 1.388(2) ?
    O2 C1 . 1.213(2) ?
    O3 C5 . 1.361(2) ?
    O3 H3o . 0.844(10) ?
    O4 C7 . 1.335(2) ?
    O4 H4o . 0.853(10) ?
    O5 C26 . 1.240(6) ?
    O5' C26' . 1.238(6) ?
    C1 C2 . 1.437(3) ?
    C2 C3 . 1.355(2) ?
    C2 H2 . 0.9500 ?
    C3 C4 . 1.450(3) ?
    C3 C10 . 1.494(2) ?
    C4 C9 . 1.405(3) ?
    C4 C5 . 1.425(2) ?
    C5 C6 . 1.375(3) ?
    C6 C7 . 1.402(3) ?
    C6 C16 . 1.514(2) ?
    C7 C8 . 1.427(3) ?
    C8 C9 . 1.405(3) ?
    C8 C26 . 1.483(6) ?
    C8 C26' . 1.484(6) ?
    C10 C11 . 1.389(3) ?
    C10 C15 . 1.398(3) ?
    C11 C12 . 1.394(3) ?
    C11 H11 . 0.9500 ?
    C12 C13 . 1.380(3) ?
    C12 H12 . 0.9500 ?
    C13 C14 . 1.379(3) ?
    C13 H13 . 0.9500 ?
    C14 C15 . 1.391(3) ?
    C14 H14 . 0.9500 ?
    C15 H15 . 0.9500 ?
    C16 C17 . 1.511(3) ?
    C16 H16A . 0.9900 ?
    C16 H16B . 0.9900 ?
    C17 C18 . 1.327(3) ?
    C17 H17 . 0.9500 ?
    C18 C19 . 1.496(3) ?
    C18 C20 . 1.511(3) ?
    C19 H19A . 0.9800 ?
    C19 H19B . 0.9800 ?
    C19 H19C . 0.9800 ?
    C20 C21 . 1.527(3) ?
    C20 H20A . 0.9900 ?
    C20 H20B . 0.9900 ?
    C21 C22 . 1.499(3) ?
    C21 H21A . 0.9900 ?
    C21 H21B . 0.9900 ?
    C22 C23 . 1.329(3) ?
    C22 H22 . 0.9500 ?
    C23 C25 . 1.479(4) ?
    C23 C24 . 1.500(3) ?
    C24 H24A . 0.9800 ?
    C24 H24B . 0.9800 ?
    C24 H24C . 0.9800 ?
    C25 H25A . 0.9800 ?
    C25 H25B . 0.9800 ?
    C25 H25C . 0.9800 ?
    C26 C27 . 1.504(6) ?
    C27 C28 . 1.528(4) ?
    C27 C30 . 1.538(5) ?
    C27 H27 . 1.0000 ?
    C26' C27' . 1.510(6) ?
    C27' C28' . 1.541(11) ?
    C27' H27A . 0.9900 ?
    C27' H27B . 0.9900 ?
    C28 C29 . 1.516(4) ?
    C28 H28A . 0.9900 ?
    C28 H28B . 0.9900 ?
    C29 H29A . 0.9800 ?
    C29 H29B . 0.9800 ?
    C29 H29C . 0.9800 ?
    C30 H30A . 0.9800 ?
    C30 H30B . 0.9800 ?
    C30 H30C . 0.9800 ?
    C28' C30' . 1.505(4) ?
    C28' C29' . 1.531(4) ?
    C28' H28' . 1.0000 ?
    C29' H29D . 0.9800 ?
    C29' H29E . 0.9800 ?
    C29' H29F . 0.9800 ?
    C30' H30D . 0.9800 ?
    C30' H30E . 0.9800 ?
    C30' H30F . 0.9800 ?
loop_
    _geom_angle_atom_site_label_1
    _geom_angle_atom_site_label_2
    _geom_angle_atom_site_label_3
    _geom_angle_site_symmetry_1
    _geom_angle_site_symmetry_3
    _geom_angle
    _geom_angle_publ_flag
    C9 O1 C1 . . 123.73(14) ?
    C5 O3 H3o . . 108.8(19) ?
    C7 O4 H4o . . 103(2) ?
    O2 C1 O1 . . 116.26(17) ?
    O2 C1 C2 . . 127.17(18) ?
    O1 C1 C2 . . 116.46(15) ?
    C3 C2 C1 . . 121.27(17) ?
    C3 C2 H2 . . 119.4 ?
    C1 C2 H2 . . 119.4 ?
    C2 C3 C4 . . 120.15(17) ?
    C2 C3 C10 . . 118.72(17) ?
    C4 C3 C10 . . 121.03(15) ?
    C9 C4 C5 . . 116.29(17) ?
    C9 C4 C3 . . 118.02(16) ?
    C5 C4 C3 . . 125.66(17) ?
    O3 C5 C6 . . 114.94(16) ?
    O3 C5 C4 . . 122.49(17) ?
    C6 C5 C4 . . 122.57(17) ?
    C5 C6 C7 . . 118.48(16) ?
    C5 C6 C16 . . 121.17(17) ?
    C7 C6 C16 . . 120.24(17) ?
    O4 C7 C6 . . 116.21(16) ?
    O4 C7 C8 . . 121.54(17) ?
    C6 C7 C8 . . 122.22(17) ?
    C9 C8 C7 . . 116.14(17) ?
    C9 C8 C26 . . 129.2(6) ?
    C7 C8 C26 . . 114.7(6) ?
    C9 C8 C26' . . 123.4(6) ?
    C7 C8 C26' . . 120.5(6) ?
    O1 C9 C8 . . 117.12(16) ?
    O1 C9 C4 . . 119.40(16) ?
    C8 C9 C4 . . 123.48(16) ?
    C11 C10 C15 . . 119.28(18) ?
    C11 C10 C3 . . 120.61(17) ?
    C15 C10 C3 . . 120.11(17) ?
    C10 C11 C12 . . 120.20(19) ?
    C10 C11 H11 . . 119.9 ?
    C12 C11 H11 . . 119.9 ?
    C13 C12 C11 . . 120.2(2) ?
    C13 C12 H12 . . 119.9 ?
    C11 C12 H12 . . 119.9 ?
    C14 C13 C12 . . 120.0(2) ?
    C14 C13 H13 . . 120.0 ?
    C12 C13 H13 . . 120.0 ?
    C13 C14 C15 . . 120.48(19) ?
    C13 C14 H14 . . 119.8 ?
    C15 C14 H14 . . 119.8 ?
    C14 C15 C10 . . 119.84(19) ?
    C14 C15 H15 . . 120.1 ?
    C10 C15 H15 . . 120.1 ?
    C17 C16 C6 . . 110.01(16) ?
    C17 C16 H16A . . 109.7 ?
    C6 C16 H16A . . 109.7 ?
    C17 C16 H16B . . 109.7 ?
    C6 C16 H16B . . 109.7 ?
    H16A C16 H16B . . 108.2 ?
    C18 C17 C16 . . 128.44(18) ?
    C18 C17 H17 . . 115.8 ?
    C16 C17 H17 . . 115.8 ?
    C17 C18 C19 . . 123.89(18) ?
    C17 C18 C20 . . 120.64(18) ?
    C19 C18 C20 . . 115.46(16) ?
    C18 C19 H19A . . 109.5 ?
    C18 C19 H19B . . 109.5 ?
    H19A C19 H19B . . 109.5 ?
    C18 C19 H19C . . 109.5 ?
    H19A C19 H19C . . 109.5 ?
    H19B C19 H19C . . 109.5 ?
    C18 C20 C21 . . 114.04(17) ?
    C18 C20 H20A . . 108.7 ?
    C21 C20 H20A . . 108.7 ?
    C18 C20 H20B . . 108.7 ?
    C21 C20 H20B . . 108.7 ?
    H20A C20 H20B . . 107.6 ?
    C22 C21 C20 . . 111.63(19) ?
    C22 C21 H21A . . 109.3 ?
    C20 C21 H21A . . 109.3 ?
    C22 C21 H21B . . 109.3 ?
    C20 C21 H21B . . 109.3 ?
    H21A C21 H21B . . 108.0 ?
    C23 C22 C21 . . 128.0(2) ?
    C23 C22 H22 . . 116.0 ?
    C21 C22 H22 . . 116.0 ?
    C22 C23 C25 . . 124.1(2) ?
    C22 C23 C24 . . 122.0(2) ?
    C25 C23 C24 . . 113.8(2) ?
    C23 C24 H24A . . 109.5 ?
    C23 C24 H24B . . 109.5 ?
    H24A C24 H24B . . 109.5 ?
    C23 C24 H24C . . 109.5 ?
    H24A C24 H24C . . 109.5 ?
    H24B C24 H24C . . 109.5 ?
    C23 C25 H25A . . 109.5 ?
    C23 C25 H25B . . 109.5 ?
    H25A C25 H25B . . 109.5 ?
    C23 C25 H25C . . 109.5 ?
    H25A C25 H25C . . 109.5 ?
    H25B C25 H25C . . 109.5 ?
    O5 C26 C8 . . 119.2(19) ?
    O5 C26 C27 . . 116.9(16) ?
    C8 C26 C27 . . 123.9(8) ?
    C26 C27 C28 . . 109.4(9) ?
    C26 C27 C30 . . 115.0(7) ?
    C28 C27 C30 . . 113.0(5) ?
    C26 C27 H27 . . 106.2 ?
    C28 C27 H27 . . 106.2 ?
    C30 C27 H27 . . 106.2 ?
    O5' C26' C8 . . 118.4(19) ?
    O5' C26' C27' . . 117.3(17) ?
    C8 C26' C27' . . 124.3(9) ?
    C26' C27' C28' . . 110.6(7) ?
    C26' C27' H27A . . 109.5 ?
    C28' C27' H27A . . 109.5 ?
    C26' C27' H27B . . 109.5 ?
    C28' C27' H27B . . 109.5 ?
    H27A C27' H27B . . 108.1 ?
    C29 C28 C27 . . 113.2(5) ?
    C29 C28 H28A . . 108.9 ?
    C27 C28 H28A . . 108.9 ?
    C29 C28 H28B . . 108.9 ?
    C27 C28 H28B . . 108.9 ?
    H28A C28 H28B . . 107.8 ?
    C28 C29 H29A . . 109.5 ?
    C28 C29 H29B . . 109.5 ?
    H29A C29 H29B . . 109.5 ?
    C28 C29 H29C . . 109.5 ?
    H29A C29 H29C . . 109.5 ?
    H29B C29 H29C . . 109.5 ?
    C27 C30 H30A . . 109.5 ?
    C27 C30 H30B . . 109.5 ?
    H30A C30 H30B . . 109.5 ?
    C27 C30 H30C . . 109.5 ?
    H30A C30 H30C . . 109.5 ?
    H30B C30 H30C . . 109.5 ?
    C30' C28' C29' . . 109.5(4) ?
    C30' C28' C27' . . 112.7(6) ?
    C29' C28' C27' . . 105.2(7) ?
    C30' C28' H28' . . 109.8 ?
    C29' C28' H28' . . 109.8 ?
    C27' C28' H28' . . 109.8 ?
    C28' C29' H29D . . 109.5 ?
    C28' C29' H29E . . 109.5 ?
    H29D C29' H29E . . 109.5 ?
    C28' C29' H29F . . 109.5 ?
    H29D C29' H29F . . 109.5 ?
    H29E C29' H29F . . 109.5 ?
    C28' C30' H30D . . 109.5 ?
    C28' C30' H30E . . 109.5 ?
    H30D C30' H30E . . 109.5 ?
    C28' C30' H30F . . 109.5 ?
    H30D C30' H30F . . 109.5 ?
    H30E C30' H30F . . 109.5 ?
loop_
    _geom_torsion_atom_site_label_1
    _geom_torsion_atom_site_label_2
    _geom_torsion_atom_site_label_3
    _geom_torsion_atom_site_label_4
    _geom_torsion_site_symmetry_1
    _geom_torsion_site_symmetry_2
    _geom_torsion_site_symmetry_3
    _geom_torsion_site_symmetry_4
    _geom_torsion
    _geom_torsion_publ_flag
    C9 O1 C1 O2 . . . . 174.82(16) ?
    C9 O1 C1 C2 . . . . -8.6(2) ?
    O2 C1 C2 C3 . . . . -178.28(18) ?
    O1 C1 C2 C3 . . . . 5.6(3) ?
    C1 C2 C3 C4 . . . . 3.2(3) ?
    C1 C2 C3 C10 . . . . -173.11(16) ?
    C2 C3 C4 C9 . . . . -9.5(3) ?
    C10 C3 C4 C9 . . . . 166.80(16) ?
    C2 C3 C4 C5 . . . . 168.59(17) ?
    C10 C3 C4 C5 . . . . -15.1(3) ?
    C9 C4 C5 O3 . . . . 169.56(16) ?
    C3 C4 C5 O3 . . . . -8.5(3) ?
    C9 C4 C5 C6 . . . . -9.6(3) ?
    C3 C4 C5 C6 . . . . 172.29(17) ?
    O3 C5 C6 C7 . . . . -175.86(16) ?
    C4 C5 C6 C7 . . . . 3.4(3) ?
    O3 C5 C6 C16 . . . . 0.2(3) ?
    C4 C5 C6 C16 . . . . 179.46(16) ?
    C5 C6 C7 O4 . . . . -177.50(16) ?
    C16 C6 C7 O4 . . . . 6.4(3) ?
    C5 C6 C7 C8 . . . . 4.2(3) ?
    C16 C6 C7 C8 . . . . -171.91(17) ?
    O4 C7 C8 C9 . . . . 176.91(16) ?
    C6 C7 C8 C9 . . . . -4.9(3) ?
    O4 C7 C8 C26 . . . . -3.1(8) ?
    C6 C7 C8 C26 . . . . 175.1(8) ?
    O4 C7 C8 C26' . . . . -5.2(8) ?
    C6 C7 C8 C26' . . . . 173.0(8) ?
    C1 O1 C9 C8 . . . . -177.96(15) ?
    C1 O1 C9 C4 . . . . 2.4(2) ?
    C7 C8 C9 O1 . . . . 178.44(15) ?
    C26 C8 C9 O1 . . . . -1.5(9) ?
    C26' C8 C9 O1 . . . . 0.6(9) ?
    C7 C8 C9 C4 . . . . -2.0(3) ?
    C26 C8 C9 C4 . . . . 178.1(9) ?
    C26' C8 C9 C4 . . . . -179.8(8) ?
    C5 C4 C9 O1 . . . . -171.55(15) ?
    C3 C4 C9 O1 . . . . 6.7(2) ?
    C5 C4 C9 C8 . . . . 8.9(3) ?
    C3 C4 C9 C8 . . . . -172.90(16) ?
    C2 C3 C10 C11 . . . . -63.0(2) ?
    C4 C3 C10 C11 . . . . 120.7(2) ?
    C2 C3 C10 C15 . . . . 117.1(2) ?
    C4 C3 C10 C15 . . . . -59.2(2) ?
    C15 C10 C11 C12 . . . . 2.7(3) ?
    C3 C10 C11 C12 . . . . -177.2(2) ?
    C10 C11 C12 C13 . . . . -1.6(4) ?
    C11 C12 C13 C14 . . . . -0.6(4) ?
    C12 C13 C14 C15 . . . . 1.7(3) ?
    C13 C14 C15 C10 . . . . -0.6(3) ?
    C11 C10 C15 C14 . . . . -1.6(3) ?
    C3 C10 C15 C14 . . . . 178.26(18) ?
    C5 C6 C16 C17 . . . . -87.8(2) ?
    C7 C6 C16 C17 . . . . 88.2(2) ?
    C6 C16 C17 C18 . . . . -135.2(2) ?
    C16 C17 C18 C19 . . . . -1.5(3) ?
    C16 C17 C18 C20 . . . . 178.18(18) ?
    C17 C18 C20 C21 . . . . 102.3(2) ?
    C19 C18 C20 C21 . . . . -78.0(2) ?
    C18 C20 C21 C22 . . . . 178.11(19) ?
    C20 C21 C22 C23 . . . . -119.9(3) ?
    C21 C22 C23 C25 . . . . -0.6(5) ?
    C21 C22 C23 C24 . . . . 177.0(2) ?
    C9 C8 C26 O5 . . . . -177.9(19) ?
    C7 C8 C26 O5 . . . . 2.2(10) ?
    C26' C8 C26 O5 . . . . 165(12) ?
    C9 C8 C26 C27 . . . . 2.8(19) ?
    C7 C8 C26 C27 . . . . -177.2(10) ?
    C26' C8 C26 C27 . . . . -14(12) ?
    O5 C26 C27 C28 . . . . -97.7(14) ?
    C8 C26 C27 C28 . . . . 81.7(14) ?
    O5 C26 C27 C30 . . . . 30.8(11) ?
    C8 C26 C27 C30 . . . . -149.8(11) ?
    C9 C8 C26' O5' . . . . -172.3(17) ?
    C7 C8 C26' O5' . . . . 9.9(9) ?
    C26 C8 C26' O5' . . . . -8(14) ?
    C9 C8 C26' C27' . . . . 8.4(18) ?
    C7 C8 C26' C27' . . . . -169.4(9) ?
    C26 C8 C26' C27' . . . . 173(14) ?
    O5' C26' C27' C28' . . . . -27.9(12) ?
    C8 C26' C27' C28' . . . . 151.4(12) ?
    C26 C27 C28 C29 . . . . -167.9(5) ?
    C30 C27 C28 C29 . . . . 62.5(9) ?
    C26' C27' C28' C30' . . . . -65.2(9) ?
    C26' C27' C28' C29' . . . . 175.6(8) ?
loop_
    _geom_hbond_atom_site_label_D
    _geom_hbond_atom_site_label_H
    _geom_hbond_atom_site_label_A
    _geom_hbond_site_symmetry_A
    _geom_hbond_distance_DH
    _geom_hbond_distance_HA
    _geom_hbond_distance_DA
    _geom_hbond_angle_DHA
    O4 H4o O5 . 0.850(10)
                        1.54(4) 2.35(3) 158(4)
    O4 H4o O5' . 0.850(10)
                         1.76(4) 2.55(3) 154(3)
    O3 H3o Cg1 . 0.84(2) 2.56(4) 3.355(2) 158(4)
    C2 H2 O2 2_866 0.95 2.47 3.408(2) 169
    C15 H15 O2 2_766 0.95 2.59 3.351(2) 137
