# Supplementary material for: 6-[(2E)-3,7-Dimethyl­octa-2,6-dien-1-yl]-5,7-dihy­droxy-8-(2-methyl­butano­yl)-4-phenyl-2H-chromen-2-one–6-[(2E)-3,7-dimethyl­octa-2,6-dien-1-yl]-5,7-dihy­droxy-8-(3-methyl­butano­yl)-4-phenyl-2H-chromen-2-one (1/1) from Mesua elegans
Source: Acta Crystallogr Sect E Struct Rep Online. 2012 Mar 3;68(Pt 4):o939–40. doi: 10.1107/S1600536812008628 (PMC3343921; doi:10.1107/S1600536812008628)
Supplement: Supplementary file 2 [file e-68-0o939-Isup2.hkl]

# 
# h,k,l, Fc-squared, Fo-squared, sigma(Fo-squared) and status flag 
# 
data_I
_shelx_title '  P-1' 
_shelx_refln_list_code          4 
_shelx_F_calc_maximum      124.90 
_exptl_crystal_F_000       508.00 
_reflns_d_resolution_high  0.7929 
 
loop_ 
 _symmetry_equiv_pos_as_xyz 
 'x, y, z' 
 '-x, -y, -z' 
 
_cell_length_a     5.9426 
_cell_length_b    13.4688 
_cell_length_c    16.3275 
_cell_angle_alpha  91.955 
_cell_angle_beta   99.515 
_cell_angle_gamma  95.834 
 
_shelx_F_squared_multiplier     1.000 
 
loop_ 
 _refln_index_h 
 _refln_index_k 
 _refln_index_l 
 _refln_F_squared_calc 
 _refln_F_squared_meas 
 _refln_F_squared_sigma 
 _refln_observed_status 
   1   0   0       21.78       21.73      0.61 o 
   2   0   0     2504.31     2599.30     21.83 o 
   3   0   0      582.77      516.54     12.95 o 
   4   0   0      229.33      256.17     10.68 o 
   5   0   0        8.84       13.00      1.33 o 
   6   0   0        4.42        6.24      1.58 o 
   7   0   0        3.86        5.06      1.07 o 
  -7   1   0        4.86        5.17      1.10 o 
  -6   1   0       25.82       26.80      2.86 o 
  -5   1   0       23.60       24.56      1.59 o 
  -4   1   0       88.22       79.91      5.82 o 
  -3   1   0      734.78      774.82     25.58 o 
  -2   1   0        2.43        1.52      0.26 o 
  -1   1   0      132.04       84.06      1.73 o 
   0   1   0      742.09     1097.01      7.07 o 
   1   1   0        6.96       12.11      0.59 o 
   2   1   0      277.76      261.91      3.47 o 
   3   1   0       56.65       45.85      2.22 o 
   4   1   0       78.40       75.39      4.72 o 
   5   1   0       11.34       10.40      1.35 o 
   6   1   0        1.99        1.32      0.90 o 
   7   1   0        0.09       -0.53      0.61 o 
  -7   2   0        0.00       -0.19      0.76 o 
  -6   2   0       44.14       42.60      3.65 o 
  -5   2   0       60.96       63.81      4.05 o 
  -4   2   0        4.01        4.84      0.74 o 
  -3   2   0       61.54       59.81      2.14 o 
  -2   2   0      475.01      592.96      5.15 o 
  -1   2   0      530.18      662.78      5.65 o 
   1   2   0       12.82       11.13      0.82 o 
   2   2   0      193.97      221.06      6.28 o 
   3   2   0        2.48        1.78      0.66 o 
   4   2   0       28.93       25.24      2.32 o 
   5   2   0       19.33       20.65      1.76 o 
   6   2   0       56.31       64.67      4.26 o 
   7   2   0        0.10        1.37      0.56 o 
  -7   3   0        0.15       -0.91      0.91 o 
  -6   3   0       37.12       36.22      3.79 o 
  -5   3   0        4.86        2.50      0.64 o 
  -4   3   0        6.69        4.66      0.73 o 
  -3   3   0      477.38      620.41     10.78 o 
  -2   3   0       13.80       14.33      0.81 o 
  -1   3   0     2363.64     3127.13     70.14 o 
   0   3   0      699.36     1001.40      8.13 o 
   1   3   0      101.78      127.79      2.61 o 
   2   3   0      986.90     1012.19      9.16 o 
   3   3   0      151.01      129.67      3.86 o 
   4   3   0        8.83        8.58      1.43 o 
   5   3   0     1568.17     1723.73     19.46 o 
   6   3   0       28.26       32.90      2.69 o 
   7   3   0       38.92       32.39      1.95 o 
  -7   4   0       16.21       17.96      1.49 o 
  -6   4   0       36.83       36.80      4.12 o 
  -5   4   0        4.52        4.58      0.86 o 
  -4   4   0        5.56        2.75      0.53 o 
  -3   4   0       10.54        6.64      0.68 o 
  -2   4   0      471.95      593.86     13.96 o 
  -1   4   0     2096.22     1692.48     36.95 o 
   0   4   0      425.50      419.36      5.49 o 
   1   4   0        8.49        6.43      0.77 o 
   2   4   0      241.16      271.24      9.89 o 
   3   4   0       71.89       62.48      2.75 o 
   4   4   0        3.76        4.82      0.74 o 
   5   4   0      192.37      223.63      5.30 o 
   6   4   0       46.29       60.34      2.83 o 
  -7   5   0       17.45       15.29      1.82 o 
  -6   5   0       35.19       34.80      3.35 o 
  -5   5   0       14.29        8.76      1.00 o 
  -4   5   0       42.59       38.47      1.77 o 
  -3   5   0        8.38       10.03      0.86 o 
  -2   5   0       10.03       19.26      0.87 o 
  -1   5   0       49.71       50.86      2.06 o 
   0   5   0      502.34      499.34      5.43 o 
   1   5   0      828.72      937.75      8.52 o 
   2   5   0        5.62       12.29      1.59 o 
   3   5   0        6.65        4.72      1.00 o 
   4   5   0      226.90      219.11      3.84 o 
   5   5   0       56.32       48.81      2.49 o 
   6   5   0       28.03       30.99      1.58 o 
  -7   6   0        0.33       -0.82      0.82 o 
  -6   6   0        0.03        0.73      1.60 o 
  -5   6   0        1.76        2.15      0.81 o 
  -4   6   0        6.98        5.87      0.68 o 
  -3   6   0        9.45       12.51      1.06 o 
  -2   6   0      400.37      502.59      9.80 o 
  -1   6   0      134.86      198.75      3.60 o 
   0   6   0       10.45        4.88      0.61 o 
   1   6   0      254.00      353.75      4.49 o 
   2   6   0       97.47       83.03      3.69 o 
   3   6   0       20.96       20.43      5.19 o 
   4   6   0       35.70       38.43      2.22 o 
   5   6   0       25.62       19.39      1.57 o 
   6   6   0       14.02       10.58      0.91 o 
  -7   7   0        0.44       -0.51      0.51 o 
  -6   7   0        0.05        0.28      0.99 o 
  -5   7   0      163.48      154.08      7.97 o 
  -4   7   0        1.51        3.79      0.67 o 
  -3   7   0       16.09        9.99      1.53 o 
  -2   7   0      938.38     1165.83     18.46 o 
  -1   7   0       79.45       86.57      2.40 o 
   0   7   0      244.18      332.90      6.72 o 
   1   7   0       38.43       50.48      1.82 o 
   2   7   0      315.10      320.59      7.79 o 
   3   7   0      373.69      371.39      7.56 o 
   4   7   0      254.78      262.89      5.55 o 
   5   7   0        1.28        2.34      0.87 o 
   6   7   0        4.97        4.63      0.64 o 
  -6   8   0       19.93       25.85      2.78 o 
  -5   8   0      107.98      111.95      5.50 o 
  -4   8   0       17.14       18.89      1.41 o 
  -3   8   0        2.27        4.22      0.95 o 
  -2   8   0       66.30       70.19      2.97 o 
  -1   8   0       35.93       32.73      1.91 o 
   0   8   0      119.60      126.80      3.60 o 
   1   8   0      107.47      106.79      3.27 o 
   2   8   0      109.57       96.02      4.48 o 
   3   8   0       38.34       32.63      1.54 o 
   4   8   0       49.27       52.97      2.48 o 
   5   8   0       81.17       80.60      4.17 o 
   6   8   0       42.31       37.15      1.94 o 
  -6   9   0       29.30       28.65      3.62 o 
  -5   9   0      162.78      193.85      8.08 o 
  -4   9   0        0.20        1.10      0.76 o 
  -3   9   0       99.70      109.92      3.23 o 
  -2   9   0        3.26        2.29      1.01 o 
  -1   9   0      210.63      273.87      5.93 o 
   0   9   0      117.05      151.81      4.68 o 
   1   9   0      294.00      336.37      6.87 o 
   2   9   0       62.48       67.91      2.32 o 
   3   9   0       69.98       49.64      2.27 o 
   4   9   0       93.71       97.75      3.34 o 
   5   9   0       12.45       12.06      1.28 o 
  -6  10   0       76.52       84.12      2.75 o 
  -5  10   0       26.70       36.74      3.10 o 
  -4  10   0       51.85       51.22      2.99 o 
  -3  10   0        2.60        1.24      0.76 o 
  -2  10   0       10.85       13.75      0.99 o 
  -1  10   0      198.72      206.67      5.50 o 
   0  10   0      200.94      209.91      4.69 o 
   1  10   0        9.02        4.29      0.68 o 
   2  10   0       19.93       20.95      1.89 o 
   3  10   0      444.02      388.64      6.65 o 
   4  10   0        8.29        5.35      1.01 o 
   5  10   0        5.88        5.62      0.88 o 
  -5  11   0       14.35       17.95      2.00 o 
  -4  11   0      156.73      166.90      5.67 o 
  -3  11   0       56.20       61.70      2.86 o 
  -2  11   0       21.64       22.53      1.49 o 
  -1  11   0        0.00        0.90      0.73 o 
   0  11   0      886.74      994.68     14.37 o 
   1  11   0       65.11       71.64      2.59 o 
   2  11   0        4.59        3.62      0.87 o 
   3  11   0      184.16      187.81      5.25 o 
   4  11   0        5.22        5.96      0.88 o 
   5  11   0        0.31        0.55      1.29 o 
  -5  12   0       38.31       44.34      2.64 o 
  -4  12   0       21.99       18.27      2.01 o 
  -3  12   0       45.46       42.18      2.52 o 
  -2  12   0      121.44      140.42      5.51 o 
  -1  12   0        3.80        2.94      0.81 o 
   0  12   0        4.98        4.84      0.93 o 
   1  12   0        0.17        1.13      0.81 o 
   2  12   0        3.42        3.05      0.63 o 
   3  12   0        0.33       -0.15      0.58 o 
   4  12   0       21.74       17.28      1.95 o 
  -5  13   0       16.41       17.16      2.46 o 
  -4  13   0        0.53       -0.42      0.87 o 
  -3  13   0      112.95      106.77      6.03 o 
  -2  13   0      147.51      150.26      4.79 o 
  -1  13   0      173.10      195.39      4.47 o 
   0  13   0       46.62       50.19      2.12 o 
   1  13   0       22.00       25.95      1.64 o 
   2  13   0        0.68        0.30      0.65 o 
   3  13   0        0.66        0.85      0.55 o 
  -4  14   0       16.37       18.26      1.59 o 
  -3  14   0      119.18      124.53      5.92 o 
  -2  14   0        9.81        9.74      1.33 o 
  -1  14   0       82.46       88.41      3.02 o 
   0  14   0        5.32        6.63      0.95 o 
   1  14   0        0.25        0.20      0.51 o 
   2  14   0        1.19        1.15      0.56 o 
   3  14   0        0.20        0.11      0.36 o 
  -4  15   0       53.87       45.93      3.28 o 
  -3  15   0        0.82        0.90      0.71 o 
  -2  15   0        0.07       -0.20      0.62 o 
  -1  15   0        0.67        1.42      0.68 o 
   0  15   0        0.01       -0.27      0.67 o 
   1  15   0        7.12        7.60      0.81 o 
   2  15   0        0.44       -0.39      0.46 o 
  -3  16   0       34.91       29.58      2.91 o 
  -2  16   0       21.75       18.94      1.98 o 
  -1  16   0       86.52      105.46      6.37 o 
   0  16   0        2.77        2.65      0.66 o 
   1  16   0       13.16       14.01      0.96 o 
  -1 -16   1        4.30        2.67      0.51 o 
   0 -16   1        8.81       11.14      0.92 o 
   1 -16   1       17.04       22.76      2.04 o 
   2 -16   1        9.06       10.20      1.74 o 
   3 -16   1        5.91        2.66      0.57 o 
  -2 -15   1       12.88       15.23      1.05 o 
  -1 -15   1       22.36       27.87      1.66 o 
   0 -15   1        8.19        6.85      0.80 o 
   1 -15   1        1.41        2.29      0.75 o 
   2 -15   1       11.81       11.45      1.29 o 
   3 -15   1       13.41       10.86      1.19 o 
   4 -15   1        0.82        2.49      0.88 o 
  -3 -14   1        3.99        3.16      0.52 o 
  -2 -14   1        9.15        5.91      0.87 o 
  -1 -14   1        0.10        0.18      0.66 o 
   0 -14   1        6.06        4.91      0.80 o 
   1 -14   1       26.73       21.53      1.32 o 
   2 -14   1        5.19        5.93      1.01 o 
   3 -14   1      105.50      116.29      5.87 o 
   4 -14   1       13.16       12.78      1.30 o 
  -4 -13   1       61.32       50.15      7.42 o 
  -3 -13   1        3.04        2.76      0.69 o 
  -2 -13   1       31.41       39.60      2.32 o 
  -1 -13   1      155.67      168.96      4.18 o 
   0 -13   1        0.00       -0.66      0.66 o 
   1 -13   1      263.39      278.13      5.70 o 
   2 -13   1        0.07        0.29      0.93 o 
   3 -13   1        8.61        5.12      1.28 o 
   4 -13   1        0.01       -0.49      0.80 o 
   5 -13   1        1.65        1.90      0.63 o 
  -4 -12   1       66.45       59.74      2.37 o 
  -3 -12   1       69.28       72.21      2.96 o 
  -2 -12   1        1.91        1.86      0.64 o 
  -1 -12   1        2.10        1.62      1.04 o 
   0 -12   1      426.30      409.44      5.87 o 
   1 -12   1        7.63        7.35      1.19 o 
   2 -12   1      103.37      102.99      3.37 o 
   3 -12   1       40.61       40.18      2.46 o 
   4 -12   1       47.61       48.13      4.15 o 
   5 -12   1        4.18        5.54      1.26 o 
  -5 -11   1        0.55        1.10      0.81 o 
  -4 -11   1       39.94       46.76      2.03 o 
  -3 -11   1       31.63       28.47      2.13 o 
  -2 -11   1       28.09       26.05      1.56 o 
  -1 -11   1       20.28       27.19      1.86 o 
   0 -11   1     1980.02     2090.85     21.59 o 
   1 -11   1       43.89       54.72      2.26 o 
   2 -11   1      132.51      153.56      5.87 o 
   3 -11   1       40.96       46.27      2.45 o 
   4 -11   1        0.76        0.86      1.17 o 
   5 -11   1       32.19       35.37      2.62 o 
  -5 -10   1        7.75       12.85      1.29 o 
  -4 -10   1       42.50       35.64      2.40 o 
  -3 -10   1       22.28       14.11      1.51 o 
  -2 -10   1       22.61       20.36      1.68 o 
  -1 -10   1       50.14       61.49      2.03 o 
   0 -10   1      465.38      511.44      8.19 o 
   1 -10   1       66.22       84.43      3.57 o 
   2 -10   1        0.54       -0.55      0.55 o 
   3 -10   1       46.92       53.64      3.51 o 
   4 -10   1        0.50        1.15      1.22 o 
   5 -10   1       22.87       24.85      2.47 o 
   6 -10   1        8.22       11.76      1.15 o 
  -5  -9   1        1.52        1.10      0.67 o 
  -4  -9   1        0.05        2.02      0.70 o 
  -3  -9   1       30.77       31.76      1.74 o 
  -2  -9   1       35.38       35.02      1.68 o 
  -1  -9   1       24.00       21.90      1.48 o 
   0  -9   1       38.82       33.74      2.05 o 
   1  -9   1       15.31       11.30      1.30 o 
   2  -9   1       35.75       43.84      2.57 o 
   3  -9   1      116.85      115.90      4.26 o 
   4  -9   1       78.32       75.78      3.73 o 
   5  -9   1       17.02       18.77      2.69 o 
   6  -9   1        5.34        4.59      1.23 o 
  -6  -8   1       20.65       21.96      2.75 o 
  -5  -8   1       18.10       21.05      1.55 o 
  -4  -8   1      378.13      367.75      5.96 o 
  -3  -8   1       31.37       27.95      1.55 o 
  -2  -8   1       62.78       61.97      4.47 o 
  -1  -8   1        4.86       10.56      1.10 o 
   0  -8   1       12.40       22.56      1.58 o 
   1  -8   1      106.39      134.91      4.25 o 
   2  -8   1       34.48       34.90      2.14 o 
   3  -8   1       48.57       52.52      3.42 o 
   4  -8   1       10.80       11.45      1.21 o 
   5  -8   1      125.35      140.56      6.12 o 
   6  -8   1        2.54        0.49      0.86 o 
  -6  -7   1        4.48        6.34      0.75 o 
  -5  -7   1       22.78       22.37      1.58 o 
  -4  -7   1       24.68       26.94      1.64 o 
  -3  -7   1       23.47       24.05      1.73 o 
  -2  -7   1       92.05       93.91      3.30 o 
  -1  -7   1       53.24       54.51      2.19 o 
   0  -7   1      823.14      965.51      9.21 o 
   1  -7   1      529.70      684.61      8.42 o 
   2  -7   1       73.12       89.24      2.59 o 
   3  -7   1       32.20       37.92      5.55 o 
   4  -7   1      164.87      155.61      5.89 o 
   5  -7   1        9.46        6.26      1.44 o 
   6  -7   1        5.09        1.96      1.68 o 
  -6  -6   1       13.12       14.75      1.20 o 
  -5  -6   1       15.73       19.59      1.61 o 
  -4  -6   1        1.95        4.06      0.92 o 
  -3  -6   1      179.52      189.77      8.27 o 
  -2  -6   1       78.33       85.37      3.64 o 
  -1  -6   1      635.00      672.78     18.07 o 
   0  -6   1       31.22       58.17      1.84 o 
   1  -6   1     3143.07     3885.10     25.71 o 
   2  -6   1        1.75       -0.05      0.47 o 
   3  -6   1       95.51       87.56      2.94 o 
   4  -6   1       85.36       79.03      2.12 o 
   5  -6   1        6.03        2.93      1.14 o 
   6  -6   1       10.07        9.57      2.63 o 
   7  -6   1        4.26        3.02      0.80 o 
  -6  -5   1        0.36        0.29      0.55 o 
  -5  -5   1        0.21        0.64      0.65 o 
  -4  -5   1       58.09       53.31      2.10 o 
  -3  -5   1       45.29       38.96      2.59 o 
  -2  -5   1     2488.39     2675.78     31.99 o 
  -1  -5   1      450.09      491.27      8.07 o 
   0  -5   1     1221.27     1233.80     13.29 o 
   1  -5   1     1381.94     1886.21     24.13 o 
   2  -5   1       58.63      107.67      2.23 o 
   3  -5   1        9.23        5.98      0.63 o 
   4  -5   1        3.15        2.90      0.62 o 
   5  -5   1        0.06        1.16      0.75 o 
   6  -5   1       75.38       72.61      8.72 o 
   7  -5   1        0.97        1.05      1.06 o 
  -6  -4   1        0.29        1.55      0.72 o 
  -5  -4   1      564.48      569.90      9.65 o 
  -4  -4   1      108.14      106.05      3.14 o 
  -3  -4   1      127.01      120.05      4.77 o 
  -2  -4   1     2648.86     3027.22     21.94 o 
  -1  -4   1      544.30      650.10      9.89 o 
   0  -4   1     3741.77     4555.35     24.74 o 
   1  -4   1      490.16      714.08      9.68 o 
   2  -4   1      809.49      875.54     20.61 o 
   3  -4   1      256.39      265.00      5.53 o 
   4  -4   1       53.00       50.10      2.34 o 
   5  -4   1       20.13       14.55      1.62 o 
   6  -4   1       12.62       15.96      2.45 o 
   7  -4   1        2.28        2.07      0.83 o 
  -7  -3   1       11.39        8.79      0.80 o 
  -6  -3   1        0.76        3.03      0.87 o 
  -5  -3   1      465.36      470.30      9.99 o 
  -4  -3   1        0.07        0.93      0.67 o 
  -3  -3   1       89.04      108.84      3.79 o 
  -2  -3   1      282.81      363.60      4.88 o 
  -1  -3   1      252.17      213.12      4.86 o 
   0  -3   1     1563.33     1323.76     20.51 o 
   1  -3   1     1728.18     1921.11     10.52 o 
   2  -3   1       99.39       70.78      1.38 o 
   3  -3   1      127.15      133.68      2.58 o 
   4  -3   1      275.18      234.41      6.31 o 
   5  -3   1        0.88        1.40      0.64 o 
   6  -3   1       76.27       75.23      4.75 o 
   7  -3   1        4.95        3.74      2.27 o 
  -7  -2   1       10.98       10.86      1.02 o 
  -6  -2   1       59.18       72.01      5.55 o 
  -5  -2   1      358.96      404.13      9.78 o 
  -4  -2   1       52.07       48.82      2.76 o 
  -3  -2   1      115.60      130.81      5.49 o 
  -2  -2   1      855.70      991.89     10.70 o 
  -1  -2   1     1049.74      987.33      8.42 o 
   0  -2   1        8.99        1.03      0.37 o 
   1  -2   1     5541.44     5254.15     26.29 o 
   2  -2   1     1459.83     1392.88     16.17 o 
   3  -2   1     2335.49     2518.96     33.85 o 
   4  -2   1       68.12       71.66      3.72 o 
   5  -2   1        1.11        2.71      0.66 o 
   6  -2   1       87.23       77.42      8.37 o 
   7  -2   1        0.24       -0.15      0.47 o 
  -7  -1   1        4.32        4.96      0.76 o 
  -6  -1   1       17.78       17.34      2.51 o 
  -5  -1   1       26.21       36.29      3.45 o 
  -4  -1   1       26.98       25.03      1.97 o 
  -3  -1   1        9.88       25.21      1.66 o 
  -2  -1   1     2249.55     2096.39     13.70 o 
  -1  -1   1     1097.59     1110.89     24.41 o 
   0  -1   1     5622.41     5779.87    119.30 o 
   1  -1   1     2117.04     2253.10     30.62 o 
   2  -1   1       55.51       46.51      1.14 o 
   3  -1   1      884.32      924.86     23.15 o 
   4  -1   1        0.84        0.77      0.67 o 
   5  -1   1       22.87       22.46      1.51 o 
   6  -1   1       21.18       22.84      1.70 o 
   7  -1   1        0.78        1.29      0.79 o 
  -7   0   1        0.82        0.91      1.09 o 
  -6   0   1        3.15        3.18      1.43 o 
  -5   0   1       32.74       28.99      1.92 o 
  -4   0   1       40.70       29.21      2.38 o 
  -3   0   1        5.01        6.38      0.79 o 
  -2   0   1        0.06        0.15      0.20 o 
  -1   0   1      789.26      810.50      7.43 o 
   0   0   1     4817.58     4468.83    113.50 o 
   1   0   1     1521.32     1514.28     34.62 o 
   2   0   1      513.66      494.88      7.31 o 
   3   0   1      433.27      417.48     14.67 o 
   4   0   1        3.33        3.16      1.01 o 
   5   0   1       58.33       51.48      2.96 o 
   6   0   1       18.04       18.97      1.55 o 
   7   0   1        8.27       10.28      1.34 o 
  -7   1   1        1.39        2.04      0.82 o 
  -6   1   1        4.72        5.43      1.18 o 
  -5   1   1        1.14        1.44      0.84 o 
  -4   1   1        7.88        6.18      0.92 o 
  -3   1   1       19.03       19.37      1.11 o 
  -2   1   1       46.10       25.52      1.45 o 
  -1   1   1     1068.24     1219.83     89.34 o 
   0   1   1       11.50       11.49      0.63 o 
   1   1   1     2282.93     2346.37     38.43 o 
   2   1   1       69.34       59.28      1.60 o 
   3   1   1       39.65       30.95      1.56 o 
   4   1   1       20.55       17.40      2.60 o 
   5   1   1        0.80       -0.52      0.72 o 
   6   1   1       58.23       71.38      3.78 o 
   7   1   1        0.67        0.09      0.45 o 
  -7   2   1        0.70        0.75      0.87 o 
  -6   2   1        6.20        7.21      1.61 o 
  -5   2   1       10.01        6.77      0.76 o 
  -4   2   1       41.84       44.12      3.05 o 
  -3   2   1     1128.50     1130.17     35.89 o 
  -2   2   1       54.35       86.58      3.27 o 
   0   2   1      174.77      340.35      4.27 o 
   1   2   1     1188.61     1336.98     25.77 o 
   2   2   1      216.99      234.62      8.80 o 
   3   2   1       54.17       45.06      3.06 o 
   4   2   1       34.95       27.40      2.45 o 
   5   2   1       94.61       97.10      3.62 o 
   6   2   1        0.60        1.85      1.05 o 
   7   2   1        0.16        0.55      0.32 o 
  -7   3   1       11.76        9.86      2.34 o 
  -6   3   1       32.26       35.17      3.13 o 
  -5   3   1        2.50        2.68      0.68 o 
  -4   3   1        0.15        1.40      0.68 o 
  -3   3   1       43.24       47.77      1.66 o 
  -2   3   1      476.93      634.93      6.51 o 
  -1   3   1      358.70      534.65      7.53 o 
   0   3   1     3720.29     4351.07     23.15 o 
   1   3   1       20.87       40.41      1.61 o 
   2   3   1       11.18        7.95      0.81 o 
   3   3   1      252.27      239.06      5.20 o 
   4   3   1       50.49       66.09      3.62 o 
   5   3   1      221.04      242.48      5.20 o 
   6   3   1        0.89        0.65      0.86 o 
  -7   4   1       13.22        9.78      3.54 o 
  -6   4   1        6.69        6.41      1.32 o 
  -5   4   1       98.68       90.00      5.16 o 
  -4   4   1       44.49       50.84      2.06 o 
  -3   4   1      209.36      261.00      4.95 o 
  -2   4   1      363.61      372.04     13.48 o 
  -1   4   1        3.56        4.28      0.39 o 
   0   4   1       10.47        7.29      0.79 o 
   1   4   1      324.12      379.69      6.05 o 
   2   4   1       19.00       23.83      1.34 o 
   3   4   1      126.53      146.59      4.15 o 
   4   4   1     1520.83     1358.38     24.37 o 
   5   4   1        0.22       -0.19      0.78 o 
   6   4   1       30.43       29.19      2.37 o 
  -7   5   1       27.96       30.55      2.40 o 
  -6   5   1        0.20        3.42      1.09 o 
  -5   5   1        1.73        4.29      0.81 o 
  -4   5   1        3.95        3.54      0.65 o 
  -3   5   1       68.46       70.53      2.57 o 
  -2   5   1      125.51      137.02      3.65 o 
  -1   5   1       43.69       77.51      1.77 o 
   0   5   1       99.58       74.88      2.33 o 
   1   5   1      478.72      446.95      5.20 o 
   2   5   1      866.55      973.08     24.54 o 
   3   5   1       15.23       18.71      1.79 o 
   4   5   1      187.11      173.94      3.87 o 
   5   5   1        3.71        3.55      0.81 o 
   6   5   1        0.39        0.93      0.49 o 
  -7   6   1        2.19        0.25      0.69 o 
  -6   6   1        1.32        2.03      0.84 o 
  -5   6   1      129.94      109.07      6.20 o 
  -4   6   1      172.74      151.38      4.00 o 
  -3   6   1        3.78        3.34      0.86 o 
  -2   6   1      548.33      621.67     14.88 o 
  -1   6   1      122.12      208.07      3.37 o 
   0   6   1      237.16      234.48      6.21 o 
   1   6   1      608.15      600.17      7.77 o 
   2   6   1        0.01        0.28      0.66 o 
   3   6   1        0.00        0.43      0.88 o 
   4   6   1       10.21       11.11      1.44 o 
   5   6   1        0.53        0.17      0.61 o 
   6   6   1        5.64        3.62      0.63 o 
  -7   7   1        0.16        0.57      0.58 o 
  -6   7   1        0.09       -0.76      1.19 o 
  -5   7   1       39.60       36.87      2.76 o 
  -4   7   1       16.45       13.53      1.24 o 
  -3   7   1        0.25        1.14      1.56 o 
  -2   7   1      714.71      898.29     12.56 o 
  -1   7   1       15.97       21.08      1.31 o 
   0   7   1       19.88       15.03      1.06 o 
   1   7   1      259.90      302.46      5.21 o 
   2   7   1       67.32       92.83      4.05 o 
   3   7   1      137.55      122.92      3.29 o 
   4   7   1        0.58        1.30      0.84 o 
   5   7   1       26.51       27.95      1.77 o 
   6   7   1        0.01        1.17      0.49 o 
  -6   8   1       20.19       25.52      4.41 o 
  -5   8   1       57.49       47.69      5.23 o 
  -4   8   1        1.62        3.84      0.65 o 
  -3   8   1        0.80        2.53      0.98 o 
  -2   8   1       30.32       44.93      1.99 o 
  -1   8   1      301.59      365.53      6.40 o 
   0   8   1       47.34       49.21      2.02 o 
   1   8   1       15.44       19.92      1.41 o 
   2   8   1      107.73       92.78      5.17 o 
   3   8   1      180.79      173.30      3.64 o 
   4   8   1       95.63       91.14      3.19 o 
   5   8   1       16.44       16.77      1.23 o 
   6   8   1       73.61       59.60      3.00 o 
  -6   9   1        0.14        2.18      1.03 o 
  -5   9   1      460.03      476.19     17.29 o 
  -4   9   1       12.38       12.41      1.20 o 
  -3   9   1       90.96      107.93      3.67 o 
  -2   9   1        1.74        2.81      0.72 o 
  -1   9   1        1.70        2.02      0.73 o 
   0   9   1      494.56      546.28      7.26 o 
   1   9   1        4.99        7.69      1.18 o 
   2   9   1       13.27       11.07      0.92 o 
   3   9   1      198.09      156.18      3.97 o 
   4   9   1        2.24        3.26      0.78 o 
   5   9   1        2.59        2.78      0.62 o 
  -6  10   1        2.04       11.59      1.27 o 
  -5  10   1      179.01      215.67      7.12 o 
  -4  10   1       17.34       18.44      2.04 o 
  -3  10   1       86.90       95.89      3.51 o 
  -2  10   1       19.25       21.10      1.21 o 
  -1  10   1       38.40       36.18      2.33 o 
   0  10   1       40.57       46.28      2.22 o 
   1  10   1       17.63       20.51      1.35 o 
   2  10   1       67.52       70.26      3.05 o 
   3  10   1      221.02      205.21      5.29 o 
   4  10   1        4.03        5.36      1.07 o 
   5  10   1        8.42        8.82      1.70 o 
  -6  11   1       25.03       32.87      3.02 o 
  -5  11   1        1.60        2.92      1.07 o 
  -4  11   1       46.55       55.58      3.28 o 
  -3  11   1       88.85       96.70      3.29 o 
  -2  11   1       89.29       78.29      2.73 o 
  -1  11   1       26.89       22.45      1.40 o 
   0  11   1       55.80       61.75      2.26 o 
   1  11   1       23.87       19.28      1.45 o 
   2  11   1       12.49       17.38      1.47 o 
   3  11   1       12.99       10.79      1.38 o 
   4  11   1       91.87       89.43      6.36 o 
  -5  12   1       15.70       15.23      1.61 o 
  -4  12   1        3.22        0.79      0.96 o 
  -3  12   1        7.97        8.04      1.55 o 
  -2  12   1       87.88       87.00      3.41 o 
  -1  12   1      390.78      419.08      7.58 o 
   0  12   1      931.18      986.19     13.84 o 
   1  12   1       53.51       54.76      2.72 o 
   2  12   1      155.93      149.84      3.95 o 
   3  12   1        4.65        6.91      0.92 o 
   4  12   1       25.29       24.31      1.46 o 
  -5  13   1       18.31       17.06      3.15 o 
  -4  13   1       12.38       10.17      1.44 o 
  -3  13   1       48.61       43.04      2.72 o 
  -2  13   1      158.91      175.11      5.09 o 
  -1  13   1      318.51      371.45      7.88 o 
   0  13   1      318.58      340.62      5.68 o 
   1  13   1        0.01        0.19      0.57 o 
   2  13   1        3.77        4.12      0.75 o 
   3  13   1        2.32        2.33      0.69 o 
  -4  14   1        0.52       -0.57      0.67 o 
  -3  14   1        0.06       -1.91      2.67 o 
  -2  14   1        6.72       11.47      1.63 o 
  -1  14   1       25.64       30.59      1.88 o 
   0  14   1       43.27       49.36      2.59 o 
   1  14   1        1.81        2.43      0.54 o 
   2  14   1        2.44        2.20      0.47 o 
   3  14   1        0.14        0.44      0.45 o 
  -4  15   1       51.17       44.58      3.36 o 
  -3  15   1        9.62       10.29      1.49 o 
  -2  15   1        1.03        2.47      1.45 o 
  -1  15   1        9.39        9.77      1.37 o 
   0  15   1       19.87       19.21      1.63 o 
   1  15   1       15.87       19.65      1.22 o 
   2  15   1        1.57        1.16      0.44 o 
  -3  16   1        2.52        2.11      0.80 o 
  -2  16   1        4.77        4.74      0.77 o 
  -1  16   1       38.71       43.50      2.19 o 
   0  16   1        0.30        1.79      0.44 o 
   1  16   1       15.12       21.06      1.37 o 
  -1 -16   2        1.67        0.77      0.32 o 
   0 -16   2       21.60       20.34      1.35 o 
   1 -16   2       72.54       76.16      6.18 o 
   2 -16   2        1.97        1.05      0.56 o 
   3 -16   2        1.96       -0.71      0.71 o 
  -2 -15   2       25.35       20.96      1.23 o 
  -1 -15   2       73.19       83.37      3.13 o 
   0 -15   2        1.24        2.09      0.56 o 
   1 -15   2        0.72        1.50      0.86 o 
   2 -15   2        7.52        6.91      1.24 o 
   3 -15   2       13.53       13.58      1.36 o 
  -3 -14   2       26.82       25.75      1.48 o 
  -2 -14   2        5.77        7.44      0.93 o 
  -1 -14   2       29.50       31.90      1.92 o 
   0 -14   2        7.22        8.25      1.35 o 
   1 -14   2       83.61       83.76      3.37 o 
   2 -14   2        0.12       -0.64      0.64 o 
   3 -14   2        3.86        5.52      1.06 o 
   4 -14   2       55.11       59.94      3.38 o 
  -4 -13   2        1.17        3.89      0.86 o 
  -3 -13   2        3.24        1.79      0.77 o 
  -2 -13   2       35.62       39.18      2.65 o 
  -1 -13   2        2.65        2.97      0.74 o 
   0 -13   2        4.21        3.78      1.21 o 
   1 -13   2        0.34        0.43      0.87 o 
   2 -13   2        1.80        0.32      0.75 o 
   3 -13   2        0.22        2.79      1.11 o 
   4 -13   2       14.45       18.18      1.80 o 
   5 -13   2       14.98       19.05      2.44 o 
  -4 -12   2        0.15        1.21      0.33 o 
  -3 -12   2        0.19        0.29      0.63 o 
  -2 -12   2        1.63        1.00      0.55 o 
  -1 -12   2        6.24        4.38      1.11 o 
   0 -12   2      463.20      502.55      8.54 o 
   1 -12   2      101.82      121.51      4.57 o 
   2 -12   2      159.89      175.36      5.21 o 
   3 -12   2      242.21      231.84      9.25 o 
   4 -12   2        4.55        2.82      0.90 o 
   5 -12   2        0.46        1.47      2.30 o 
  -5 -11   2       37.28       19.47      1.63 o 
  -4 -11   2        0.37        3.45      0.70 o 
  -3 -11   2       88.25       83.52      3.17 o 
  -2 -11   2      153.97      153.40      3.92 o 
  -1 -11   2      371.93      390.75     10.39 o 
   0 -11   2       87.91       85.68      2.50 o 
   1 -11   2       17.36       21.10      1.31 o 
   2 -11   2       39.45       51.61      2.43 o 
   3 -11   2       25.65       23.08      1.69 o 
   4 -11   2        0.74        0.48      1.02 o 
   5 -11   2        0.05        0.29      2.80 o 
  -5 -10   2       48.86       40.79      2.40 o 
  -4 -10   2       17.36       10.99      1.11 o 
  -3 -10   2      167.68      182.61      5.43 o 
  -2 -10   2      101.25      109.77      3.70 o 
  -1 -10   2     1537.15     1694.78     33.23 o 
   0 -10   2      154.51      174.97      6.39 o 
   1 -10   2        8.78       13.00      2.25 o 
   2 -10   2       58.71       62.76      2.27 o 
   3 -10   2       84.12       82.96      3.16 o 
   4 -10   2        5.00        3.32      0.97 o 
   5 -10   2        0.52        0.97      2.13 o 
   6 -10   2        5.57        4.59      1.02 o 
  -5  -9   2        6.02        7.62      0.88 o 
  -4  -9   2       53.66       39.73      2.10 o 
  -3  -9   2      166.05      137.81      3.81 o 
  -2  -9   2        0.14       -0.67      0.67 o 
  -1  -9   2       10.48        9.29      1.10 o 
   0  -9   2       55.57       75.88      4.39 o 
   1  -9   2        9.04        8.27      1.42 o 
   2  -9   2      110.80      111.25      4.43 o 
   3  -9   2      215.10      222.71      6.88 o 
   4  -9   2        4.00        3.32      0.97 o 
   5  -9   2       78.82       90.98      5.74 o 
   6  -9   2       21.30       22.69      3.34 o 
  -6  -8   2        2.38        2.20      0.71 o 
  -5  -8   2       60.15       58.33      2.95 o 
  -4  -8   2        5.51        9.17      1.19 o 
  -3  -8   2       43.52       51.44      2.12 o 
  -2  -8   2       41.00       41.82      2.81 o 
  -1  -8   2      624.10      712.66     11.84 o 
   0  -8   2       53.67       55.78      2.40 o 
   1  -8   2       22.23       37.72      2.33 o 
   2  -8   2      273.12      325.49      6.50 o 
   3  -8   2       25.93       30.55      2.11 o 
   4  -8   2      180.02      189.69      4.31 o 
   5  -8   2        0.17       -0.98      0.98 o 
   6  -8   2        3.84        2.63      1.78 o 
  -6  -7   2        1.71        1.19      0.37 o 
  -5  -7   2        3.55        1.98      0.70 o 
  -4  -7   2        2.11        2.36      0.77 o 
  -3  -7   2       19.72       20.38      1.97 o 
  -2  -7   2       35.57       32.87      3.28 o 
  -1  -7   2      147.47      181.26      3.97 o 
   0  -7   2       11.02        7.54      0.86 o 
   1  -7   2     1019.83     1068.88     10.61 o 
   2  -7   2      133.30      164.04      3.38 o 
   3  -7   2       18.50       23.78      1.93 o 
   4  -7   2      685.24      678.66      9.84 o 
   5  -7   2        1.18        2.36      0.90 o 
   6  -7   2        2.05        3.18      2.58 o 
  -6  -6   2        0.32        0.35      0.58 o 
  -5  -6   2        1.10        1.53      0.77 o 
  -4  -6   2       11.88        9.32      1.12 o 
  -3  -6   2        6.20        6.16      1.90 o 
  -2  -6   2       27.56       21.11      1.85 o 
  -1  -6   2       15.04       19.31      1.26 o 
   0  -6   2        4.67        8.38      0.83 o 
   1  -6   2      363.27      402.06      5.09 o 
   2  -6   2       10.66       14.02      1.06 o 
   3  -6   2        0.69        3.09      0.64 o 
   4  -6   2      173.94      174.14      4.22 o 
   5  -6   2        3.08        2.74      0.95 o 
   6  -6   2        9.07       11.50      1.90 o 
   7  -6   2        0.30       -0.27      0.49 o 
  -6  -5   2        9.31       11.54      1.03 o 
  -5  -5   2        7.95        7.58      1.09 o 
  -4  -5   2       16.33       10.66      1.04 o 
  -3  -5   2      111.88      133.70      6.61 o 
  -2  -5   2     3212.15     3611.83     30.70 o 
  -1  -5   2        3.01        2.16      0.58 o 
   0  -5   2     4199.76     4142.49     49.82 o 
   1  -5   2      507.55      474.60      5.03 o 
   2  -5   2      155.60      154.07      2.59 o 
   3  -5   2      221.05      236.03      6.79 o 
   4  -5   2       86.63       80.82      2.35 o 
   5  -5   2        1.63        1.06      0.56 o 
   6  -5   2        4.65        7.28      1.86 o 
   7  -5   2        0.29       -0.76      0.76 o 
  -7  -4   2        3.64        3.04      0.61 o 
  -6  -4   2       12.48       18.48      1.38 o 
  -5  -4   2       14.26       15.30      1.79 o 
  -4  -4   2      251.14      233.70      5.92 o 
  -3  -4   2       11.16       10.34      1.34 o 
  -2  -4   2      411.57      354.52      4.90 o 
  -1  -4   2        0.55        1.50      0.43 o 
   0  -4   2      608.05      702.58      8.89 o 
   1  -4   2      182.08      164.20      3.20 o 
   2  -4   2        2.07        0.85      0.29 o 
   3  -4   2       28.41       33.63      1.33 o 
   4  -4   2       34.12       32.62      1.91 o 
   5  -4   2       71.69       65.16      3.36 o 
   6  -4   2       23.06       22.90      2.87 o 
   7  -4   2       10.10        9.53      1.50 o 
  -7  -3   2        1.09        0.84      0.45 o 
  -6  -3   2       17.16       22.88      1.76 o 
  -5  -3   2      172.88      171.50      4.55 o 
  -4  -3   2       17.93       17.17      1.84 o 
  -3  -3   2      182.23      204.01      5.08 o 
  -2  -3   2      316.31      430.77      6.41 o 
  -1  -3   2       59.68      108.83      2.79 o 
   0  -3   2     2561.72     2591.87     23.89 o 
   1  -3   2        0.41        5.66      0.49 o 
   2  -3   2      220.06      237.36      3.78 o 
   3  -3   2      115.59      118.71      2.42 o 
   4  -3   2       18.82       15.50      1.38 o 
   5  -3   2        0.04        0.91      0.59 o 
   6  -3   2      164.57      149.65     11.19 o 
   7  -3   2        9.52        7.65      3.42 o 
  -7  -2   2        2.56        1.98      0.68 o 
  -6  -2   2       13.71       17.14      2.05 o 
  -5  -2   2      757.36      837.20     12.28 o 
  -4  -2   2       32.03       27.41      2.15 o 
  -3  -2   2      472.12      455.60      7.37 o 
  -2  -2   2       78.21       70.99      2.44 o 
  -1  -2   2     1324.20     1013.87      9.21 o 
   0  -2   2      574.86      614.31      3.78 o 
   1  -2   2        0.23        6.59      0.49 o 
   2  -2   2      539.65      667.72     11.64 o 
   3  -2   2     1666.24     1753.95     19.44 o 
   4  -2   2       95.97       99.84      8.32 o 
   5  -2   2      115.22      122.23      4.26 o 
   6  -2   2        1.98        0.80      0.81 o 
   7  -2   2        4.41        3.34      1.10 o 
  -7  -1   2        0.29        2.43      0.73 o 
  -6  -1   2       19.22       30.49      2.39 o 
  -5  -1   2      237.18      249.54      5.54 o 
  -4  -1   2       39.54       36.33      2.91 o 
  -3  -1   2      510.51      560.43      8.92 o 
  -2  -1   2      445.74      505.81      6.92 o 
  -1  -1   2     7416.17     7420.01    177.24 o 
   0  -1   2        4.21        1.43      0.23 o 
   1  -1   2     9368.36     8581.77     95.00 o 
   2  -1   2     1519.43     1424.33      7.50 o 
   3  -1   2     1715.08     1753.49     40.80 o 
   4  -1   2      230.81      222.79     18.91 o 
   5  -1   2        8.98        8.24      1.05 o 
   6  -1   2        2.20        2.27      0.83 o 
   7  -1   2        1.28        1.51      0.71 o 
  -7   0   2        5.27        7.44      1.13 o 
  -6   0   2       35.37       30.76      7.76 o 
  -5   0   2       86.99       81.57      3.11 o 
  -4   0   2       12.23       14.92      2.02 o 
  -3   0   2       23.22       25.00      1.43 o 
  -2   0   2      153.84      108.03      3.33 o 
  -1   0   2     7010.99     6317.23     36.36 o 
   0   0   2      257.17      136.47      2.99 o 
   1   0   2      423.72      318.21      3.03 o 
   2   0   2       57.01       56.64      1.52 o 
   3   0   2      778.53      843.69     29.06 o 
   4   0   2        1.85        3.36      0.87 o 
   5   0   2        3.99        6.58      0.96 o 
   6   0   2        0.53        0.86      1.03 o 
   7   0   2        5.95        8.83      1.34 o 
  -7   1   2        1.43        2.63      1.27 o 
  -6   1   2       62.66       75.15      8.10 o 
  -5   1   2       67.82       53.84      3.12 o 
  -4   1   2       37.39       32.15      1.99 o 
  -3   1   2      371.86      348.26      5.57 o 
  -2   1   2      508.78      567.15     19.81 o 
  -1   1   2     4141.42     3330.98     46.69 o 
   0   1   2     3517.96     3058.69     34.30 o 
   1   1   2     4970.88     4781.20     38.02 o 
   2   1   2      142.64      133.78      2.53 o 
   3   1   2       57.50       46.14      1.61 o 
   4   1   2       13.20       13.36      1.51 o 
   5   1   2        1.28        1.47      1.01 o 
   6   1   2       19.67       25.61      2.29 o 
   7   1   2       13.97       14.60      1.10 o 
  -7   2   2       27.64       27.23      1.70 o 
  -6   2   2        3.27        2.56      1.20 o 
  -5   2   2        1.75        3.72      0.69 o 
  -4   2   2        1.50        0.43      0.53 o 
  -3   2   2        2.86        1.59      0.36 o 
  -2   2   2     1058.64      960.12      9.54 o 
  -1   2   2     1073.25     1256.73     12.63 o 
   0   2   2     9602.29     9856.04     72.26 o 
   1   2   2     2404.09     2167.03     13.54 o 
   2   2   2      702.38      663.85      7.81 o 
   3   2   2       27.34       26.99      1.38 o 
   4   2   2        0.21        1.10      0.97 o 
   5   2   2      207.20      191.22      7.71 o 
   6   2   2        3.41        4.16      1.20 o 
   7   2   2       48.87       50.08      3.09 o 
  -7   3   2        4.15        7.68      1.22 o 
  -6   3   2        3.40        3.44      1.34 o 
  -5   3   2       50.86       41.83      2.93 o 
  -4   3   2      705.80      647.56     18.55 o 
  -3   3   2        1.39        2.00      0.50 o 
  -2   3   2     1193.03     1286.02     11.60 o 
  -1   3   2       13.20       25.86      0.80 o 
   0   3   2      261.82      105.12      2.35 o 
   1   3   2      486.78      474.66      5.63 o 
   2   3   2       77.02       38.83      2.43 o 
   3   3   2      142.71      126.55      5.21 o 
   4   3   2     1060.15      952.68     15.02 o 
   5   3   2       26.88       31.48      1.88 o 
   6   3   2        0.04        0.79      0.84 o 
  -7   4   2       42.78       37.39      3.16 o 
  -6   4   2       23.64       19.81      2.77 o 
  -5   4   2        1.22        2.08      0.74 o 
  -4   4   2      370.97      389.56      9.63 o 
  -3   4   2      338.38      365.63      5.36 o 
  -2   4   2       11.51       15.58      1.03 o 
  -1   4   2      156.44       87.87      2.02 o 
   0   4   2      174.91      285.56      5.13 o 
   1   4   2     2542.52     2712.33     57.37 o 
   2   4   2      108.10       69.60      2.83 o 
   3   4   2       12.37        8.85      0.97 o 
   4   4   2      521.39      472.72     11.25 o 
   5   4   2        7.41        6.38      0.92 o 
   6   4   2        5.82        8.11      1.29 o 
  -7   5   2       20.25       19.86      2.28 o 
  -6   5   2        6.22        6.63      1.31 o 
  -5   5   2       43.99       40.06      2.02 o 
  -4   5   2       92.13      103.27      4.20 o 
  -3   5   2       10.85       14.83      1.01 o 
  -2   5   2       14.94       15.25      0.92 o 
  -1   5   2      566.80      758.88     14.65 o 
   0   5   2        1.83        2.62      0.54 o 
   1   5   2        1.45        3.17      0.56 o 
   2   5   2       39.52       48.15      2.19 o 
   3   5   2      115.65       95.82      3.37 o 
   4   5   2        2.79        3.35      0.63 o 
   5   5   2        4.59        3.44      0.59 o 
   6   5   2       24.24       21.85      1.42 o 
  -7   6   2        1.01        2.03      0.85 o 
  -6   6   2        5.00        3.14      2.67 o 
  -5   6   2       26.12       24.72      1.81 o 
  -4   6   2       11.81       18.84      1.34 o 
  -3   6   2       76.03       65.17      2.99 o 
  -2   6   2       45.79       56.37      2.24 o 
  -1   6   2       69.45       76.70      2.49 o 
   0   6   2      470.30      493.00      7.28 o 
   1   6   2     4355.73     4796.83     34.05 o 
   2   6   2       47.08       45.99      3.32 o 
   3   6   2      808.26      802.98     13.84 o 
   4   6   2       56.86       55.35      2.58 o 
   5   6   2        9.93        9.07      1.12 o 
   6   6   2       59.62       67.00      2.39 o 
  -7   7   2        0.00        0.22      0.62 o 
  -6   7   2        0.13        1.10      1.12 o 
  -5   7   2        0.02        2.18      0.84 o 
  -4   7   2       49.91       37.57      1.67 o 
  -3   7   2        0.46        2.02      0.86 o 
  -2   7   2      323.64      363.71      6.82 o 
  -1   7   2      304.74      339.40      7.18 o 
   0   7   2      141.95      158.13      4.01 o 
   1   7   2      297.60      350.52      5.68 o 
   2   7   2      137.65      123.77      5.83 o 
   3   7   2       16.79       19.45      1.24 o 
   4   7   2       72.13       69.31      2.88 o 
   5   7   2       43.62       43.64      2.12 o 
   6   7   2       75.67       66.86      3.82 o 
  -6   8   2       22.26       32.71      2.25 o 
  -5   8   2      228.07      271.05      8.59 o 
  -4   8   2       13.04       14.16      1.05 o 
  -3   8   2      239.28      248.41      9.10 o 
  -2   8   2     1074.06     1281.23     20.01 o 
  -1   8   2      116.48      132.84      4.69 o 
   0   8   2       17.38       21.46      1.52 o 
   1   8   2      295.40      357.13      7.18 o 
   2   8   2      145.91      130.11      6.19 o 
   3   8   2       15.25       16.96      1.34 o 
   4   8   2       95.76       92.50      3.20 o 
   5   8   2       36.45       36.32      1.74 o 
  -6   9   2        3.00        2.77      0.88 o 
  -5   9   2      802.79      848.14     23.91 o 
  -4   9   2        0.05        1.57      0.91 o 
  -3   9   2      209.33      232.58      6.34 o 
  -2   9   2       25.05       20.73      1.79 o 
  -1   9   2       20.37       23.22      1.78 o 
   0   9   2      111.13      114.83      3.28 o 
   1   9   2        2.44        4.74      1.08 o 
   2   9   2      117.93      120.71      3.53 o 
   3   9   2        2.37        4.54      0.83 o 
   4   9   2        9.01        5.19      0.90 o 
   5   9   2        1.42        1.55      0.50 o 
  -6  10   2       87.92      112.81      3.59 o 
  -5  10   2       29.31       47.22      3.56 o 
  -4  10   2       33.00       35.14      2.43 o 
  -3  10   2      170.80      155.98      5.24 o 
  -2  10   2      238.65      255.10      4.34 o 
  -1  10   2       30.57       29.59      2.15 o 
   0  10   2        2.83        4.69      0.81 o 
   1  10   2      120.74      120.87      3.36 o 
   2  10   2       24.39       15.33      1.51 o 
   3  10   2       15.30        9.08      1.24 o 
   4  10   2       13.76       12.85      1.49 o 
   5  10   2        1.27        2.60      0.94 o 
  -6  11   2        3.26        5.92      1.49 o 
  -5  11   2        4.73        3.45      0.93 o 
  -4  11   2        0.00       -1.75      1.75 o 
  -3  11   2       52.84       49.80      2.86 o 
  -2  11   2        0.08        1.18      0.68 o 
  -1  11   2      309.66      357.29      5.49 o 
   0  11   2      446.38      476.31      7.96 o 
   1  11   2       16.87       14.61      1.26 o 
   2  11   2       41.66       40.01      2.32 o 
   3  11   2       56.51       49.20      2.46 o 
   4  11   2        6.95        4.84      0.99 o 
  -5  12   2        0.49        0.30      0.85 o 
  -4  12   2        0.80        0.78      0.95 o 
  -3  12   2       29.27       34.62      2.34 o 
  -2  12   2        1.87        1.22      0.73 o 
  -1  12   2        2.20        5.36      0.82 o 
   0  12   2      379.30      413.84      7.10 o 
   1  12   2       25.22       23.04      1.70 o 
   2  12   2       89.81       82.33      2.69 o 
   3  12   2        2.28        3.34      0.71 o 
   4  12   2        4.43        3.78      0.65 o 
  -5  13   2        0.05        0.13      0.62 o 
  -4  13   2        4.34        3.48      0.87 o 
  -3  13   2        0.03        0.58      0.79 o 
  -2  13   2      171.98      212.20      7.43 o 
  -1  13   2      496.18      544.34      9.22 o 
   0  13   2        5.63        4.53      0.85 o 
   1  13   2       10.02        9.14      0.98 o 
   2  13   2        0.50        0.25      0.48 o 
   3  13   2        2.92        1.73      0.54 o 
  -4  14   2       29.80       23.67      2.13 o 
  -3  14   2        0.35        0.48      0.67 o 
  -2  14   2        4.46        7.36      1.37 o 
  -1  14   2      323.46      384.52      7.20 o 
   0  14   2      162.60      173.21      4.40 o 
   1  14   2        0.93        1.22      0.68 o 
   2  14   2       31.80       34.89      1.64 o 
   3  14   2        0.29        0.08      0.45 o 
  -4  15   2        0.38        1.77      0.58 o 
  -3  15   2       34.78       31.91      2.48 o 
  -2  15   2       43.82       52.30      2.93 o 
  -1  15   2        0.01        1.36      0.75 o 
   0  15   2        0.05        0.12      0.72 o 
   1  15   2       10.30       11.34      1.01 o 
   2  15   2        1.89        1.04      0.53 o 
  -3  16   2        4.28        3.03      0.96 o 
  -2  16   2       10.03        9.67      0.94 o 
  -1  16   2        3.63        3.62      0.61 o 
   0  16   2        9.03       11.88      1.02 o 
   1  16   2        0.18        0.38      0.44 o 
  -1 -16   3       31.41       27.07      1.42 o 
   0 -16   3        8.41        5.67      0.63 o 
   1 -16   3        7.61        6.62      1.13 o 
   2 -16   3        3.77        3.73      0.85 o 
  -2 -15   3        0.18        0.92      0.45 o 
  -1 -15   3        0.04       -0.32      0.43 o 
   0 -15   3        7.27        5.60      0.80 o 
   1 -15   3        5.22        3.94      0.90 o 
   2 -15   3       15.05       13.48      1.68 o 
   3 -15   3        0.16        0.24      0.64 o 
  -3 -14   3       11.49       11.54      1.14 o 
  -2 -14   3       70.73       68.92      2.74 o 
  -1 -14   3        5.65        4.44      0.93 o 
   0 -14   3       38.11       46.55      2.39 o 
   1 -14   3        2.72        5.91      1.03 o 
   2 -14   3        4.11        4.48      1.14 o 
   3 -14   3       22.67       24.23      2.88 o 
   4 -14   3        6.36        4.43      0.74 o 
  -4 -13   3       34.87       31.51      5.40 o 
  -3 -13   3        0.94        3.66      0.72 o 
  -2 -13   3        1.87        1.80      0.71 o 
  -1 -13   3       69.30       76.81      2.95 o 
   0 -13   3      217.79      244.94      6.90 o 
   1 -13   3       31.94       31.84      2.28 o 
   2 -13   3        0.51        1.39      1.45 o 
   3 -13   3       14.18        9.94      1.81 o 
   4 -13   3        4.29        2.86      0.92 o 
   5 -13   3        0.00        0.84      0.70 o 
  -4 -12   3       31.99       34.11      2.14 o 
  -3 -12   3       51.93       57.12      2.35 o 
  -2 -12   3        0.21       -0.51      0.67 o 
  -1 -12   3       27.97       24.01      2.13 o 
   0 -12   3       81.27       89.01      4.10 o 
   1 -12   3       39.84       35.10      3.21 o 
   2 -12   3      246.81      257.40     11.56 o 
   3 -12   3       12.75       15.01      2.37 o 
   4 -12   3        5.99        5.01      1.15 o 
   5 -12   3       44.55       64.40      3.16 o 
  -5 -11   3       12.00        8.73      0.97 o 
  -4 -11   3      100.02      105.47      4.50 o 
  -3 -11   3      194.79      186.14      4.91 o 
  -2 -11   3        0.01        0.19      0.62 o 
  -1 -11   3      665.90      720.16     15.12 o 
   0 -11   3       30.81       28.75      1.75 o 
   1 -11   3       55.40       47.12      2.44 o 
   2 -11   3        1.21        0.87      0.61 o 
   3 -11   3       26.55       24.51      2.30 o 
   4 -11   3        8.36        6.99      1.06 o 
   5 -11   3       12.07       11.92      1.78 o 
  -5 -10   3        1.58        1.44      0.96 o 
  -4 -10   3       13.58       18.37      1.55 o 
  -3 -10   3        3.09        7.02      0.97 o 
  -2 -10   3       63.27       51.46      1.92 o 
  -1 -10   3      509.54      529.72      6.66 o 
   0 -10   3       60.18       62.15      4.64 o 
   1 -10   3        1.57        3.81      0.78 o 
   2 -10   3       22.46       21.47      1.51 o 
   3 -10   3       42.09       36.58      2.19 o 
   4 -10   3        1.65        1.23      0.78 o 
   5 -10   3       10.46       14.79      2.16 o 
   6 -10   3        5.14        7.51      1.68 o 
  -5  -9   3       33.94       32.66      1.72 o 
  -4  -9   3        1.29        2.96      0.90 o 
  -3  -9   3        5.62        6.00      0.92 o 
  -2  -9   3       17.42       13.46      0.86 o 
  -1  -9   3       25.49       29.92      2.11 o 
   0  -9   3       32.60       26.45      1.86 o 
   1  -9   3       43.01       38.21      2.49 o 
   2  -9   3      319.39      375.08      7.55 o 
   3  -9   3       54.00       49.38      2.13 o 
   4  -9   3       50.69       50.20      2.70 o 
   5  -9   3       26.51       27.87      3.27 o 
   6  -9   3        4.19        7.46      2.02 o 
  -6  -8   3       14.61       12.37      1.09 o 
  -5  -8   3       55.14       55.40      2.18 o 
  -4  -8   3      386.17      377.09      6.40 o 
  -3  -8   3       12.10       15.89      1.25 o 
  -2  -8   3        1.87       -0.72      0.76 o 
  -1  -8   3        3.77        1.92      0.61 o 
   0  -8   3      170.66      201.78      4.61 o 
   1  -8   3        3.39        1.50      0.66 o 
   2  -8   3      183.16      220.34      4.64 o 
   3  -8   3        5.11        3.73      0.65 o 
   4  -8   3     1314.52     1362.46     16.76 o 
   5  -8   3       21.27       18.31      1.70 o 
   6  -8   3        9.23       14.20      3.13 o 
  -6  -7   3        2.73        2.54      0.43 o 
  -5  -7   3        2.47        1.99      0.69 o 
  -4  -7   3       36.75       28.32      1.65 o 
  -3  -7   3        5.30        8.50      1.09 o 
  -2  -7   3      132.11      166.24      5.96 o 
  -1  -7   3     1139.62     1219.37     20.54 o 
   0  -7   3      196.57      213.75      4.10 o 
   1  -7   3        8.68       21.94      1.52 o 
   2  -7   3     1227.84     1401.22     17.29 o 
   3  -7   3      117.54      115.89      4.29 o 
   4  -7   3      494.14      494.82      7.51 o 
   5  -7   3        0.45       -0.59      0.85 o 
   6  -7   3        7.29        9.10      2.78 o 
  -6  -6   3        1.72        1.04      0.50 o 
  -5  -6   3       52.56       57.87      2.61 o 
  -4  -6   3       20.15       14.90      1.37 o 
  -3  -6   3       15.59       11.85      1.58 o 
  -2  -6   3      585.47      593.97     10.74 o 
  -1  -6   3        0.19        2.41      0.74 o 
   0  -6   3        1.77        1.91      0.46 o 
   1  -6   3      630.35      760.07      9.18 o 
   2  -6   3       40.35       33.92      1.62 o 
   3  -6   3        7.66       11.50      1.19 o 
   4  -6   3        5.46        6.61      0.89 o 
   5  -6   3      119.47      129.27      5.54 o 
   6  -6   3        0.43        0.47      1.72 o 
  -6  -5   3        5.60        6.98      0.95 o 
  -5  -5   3        2.01        1.95      0.70 o 
  -4  -5   3        6.45        4.60      1.32 o 
  -3  -5   3       48.90       36.65      2.73 o 
  -2  -5   3        1.35        5.12      0.96 o 
  -1  -5   3     1847.68     1947.78     16.59 o 
   0  -5   3      408.67      520.82      6.82 o 
   1  -5   3     4995.66     5920.84     40.35 o 
   2  -5   3      142.37      171.87      2.93 o 
   3  -5   3       86.35       93.93      2.44 o 
   4  -5   3       22.97       19.71      1.22 o 
   5  -5   3       11.93       11.99      1.13 o 
   6  -5   3        4.27        5.27      1.56 o 
  -7  -4   3        8.25        6.84      0.67 o 
  -6  -4   3       22.39       22.30      1.84 o 
  -5  -4   3       45.23       45.03      2.55 o 
  -4  -4   3       15.00       13.59      1.41 o 
  -3  -4   3       10.80       12.72      1.39 o 
  -2  -4   3     1375.64     1433.95     23.62 o 
  -1  -4   3      607.79      757.44      9.35 o 
   0  -4   3      238.49      203.50      3.22 o 
   1  -4   3      819.68      983.62      8.44 o 
   2  -4   3       86.78       98.13      1.90 o 
   3  -4   3       92.38      100.87      2.73 o 
   4  -4   3      107.61      102.34      2.70 o 
   5  -4   3        3.29        3.87      0.63 o 
   6  -4   3        4.90        6.72      1.79 o 
   7  -4   3        0.41        1.26      0.68 o 
  -7  -3   3        2.92        2.50      0.70 o 
  -6  -3   3       86.43       88.66      5.36 o 
  -5  -3   3      229.77      232.69      6.03 o 
  -4  -3   3        0.03        0.38      0.73 o 
  -3  -3   3      676.13      685.61      9.55 o 
  -2  -3   3     1182.28     1165.58     10.99 o 
  -1  -3   3       62.69      122.41      4.00 o 
   0  -3   3     5956.05     5752.88     41.66 o 
   1  -3   3       47.50       49.01      1.22 o 
   2  -3   3      208.12      192.95      3.76 o 
   3  -3   3      330.17      362.13      5.09 o 
   4  -3   3       91.60       89.24      4.60 o 
   5  -3   3       26.24       18.04      1.23 o 
   6  -3   3       20.81       17.53      2.15 o 
   7  -3   3        0.00        0.61      1.04 o 
  -7  -2   3        0.61       -0.32      0.61 o 
  -6  -2   3      226.37      268.65      7.18 o 
  -5  -2   3      294.37      277.25      5.94 o 
  -4  -2   3       31.68       26.69      2.16 o 
  -3  -2   3      748.90      732.57     10.88 o 
  -2  -2   3      384.19      280.21      4.72 o 
  -1  -2   3      106.90       54.83      3.65 o 
   0  -2   3     5105.78     5288.34     25.81 o 
   1  -2   3       82.93      115.86      4.75 o 
   2  -2   3      179.65      268.93      6.02 o 
   3  -2   3       19.00       29.35      1.57 o 
   4  -2   3       31.29       35.96      2.78 o 
   5  -2   3        8.07        5.82      0.86 o 
   6  -2   3       14.35       13.74      1.83 o 
   7  -2   3       28.27       32.17      2.45 o 
  -7  -1   3        5.67        6.37      0.95 o 
  -6  -1   3      262.01      324.14      8.26 o 
  -5  -1   3       65.62       68.45      2.83 o 
  -4  -1   3       63.63       52.65      2.89 o 
  -3  -1   3       27.09       25.54      1.60 o 
  -2  -1   3        6.36        1.73      0.62 o 
  -1  -1   3      201.35      247.68      7.35 o 
   0  -1   3       55.38      122.24      5.60 o 
   1  -1   3      366.27      306.67      8.07 o 
   2  -1   3      622.64      650.55      5.39 o 
   3  -1   3        4.79        3.27      0.57 o 
   4  -1   3       28.88       46.66      3.57 o 
   5  -1   3       53.13       48.90      2.90 o 
   6  -1   3        5.15        3.16      1.21 o 
   7  -1   3        5.78        7.20      1.05 o 
  -7   0   3        8.27        9.73      1.94 o 
  -6   0   3        0.13        4.44      1.44 o 
  -5   0   3       40.38       37.75      2.37 o 
  -4   0   3        0.18       -0.25      0.73 o 
  -3   0   3       13.80       13.35      1.07 o 
  -2   0   3     1159.44     1280.94     29.57 o 
  -1   0   3     4581.93     4799.50     28.97 o 
   0   0   3      109.21      171.05      3.35 o 
   1   0   3      416.14      439.41     15.89 o 
   2   0   3       11.53        4.96      0.53 o 
   3   0   3      114.80      113.87      3.01 o 
   4   0   3        1.23        0.31      0.70 o 
   5   0   3       18.54       13.55      1.18 o 
   6   0   3        1.83        1.59      0.90 o 
   7   0   3        8.19       12.66      1.82 o 
  -7   1   3        4.63        6.85      1.61 o 
  -6   1   3        0.49        0.67      0.89 o 
  -5   1   3        2.41        1.01      0.69 o 
  -4   1   3      100.88       80.94      3.64 o 
  -3   1   3      105.52      103.82      2.88 o 
  -2   1   3      626.04      622.07     14.07 o 
  -1   1   3     3714.21     3618.91     25.41 o 
   0   1   3        4.33        4.60      0.36 o 
   1   1   3     1160.69     1079.18     26.19 o 
   2   1   3       46.43       30.94      1.18 o 
   3   1   3       49.14       41.76      1.64 o 
   4   1   3        0.36        1.59      0.88 o 
   5   1   3        0.97        1.84      0.88 o 
   6   1   3       27.32       37.27      2.74 o 
   7   1   3        0.38        0.27      0.71 o 
  -7   2   3        0.98        2.11      2.52 o 
  -6   2   3        4.86        3.93      1.39 o 
  -5   2   3       27.16       24.07      1.53 o 
  -4   2   3      649.40      567.87     23.94 o 
  -3   2   3      148.97      117.02      2.23 o 
  -2   2   3      552.48      587.56     13.37 o 
  -1   2   3     9445.93     9706.79     73.86 o 
   1   2   3      987.98      900.13     10.35 o 
   2   2   3       27.38       16.82      1.12 o 
   3   2   3      363.32      361.10      7.01 o 
   4   2   3        1.93        7.94      1.20 o 
   5   2   3        9.32        7.35      1.16 o 
   6   2   3       22.09       27.94      2.00 o 
  -7   3   3       49.42       61.02     11.39 o 
  -6   3   3       36.06       27.87      2.82 o 
  -5   3   3        3.05        2.35      0.68 o 
  -4   3   3      907.15      836.68     24.15 o 
  -3   3   3        0.72        2.36      0.54 o 
  -2   3   3     1237.12     1332.15     23.75 o 
  -1   3   3     2639.53     3041.55     19.24 o 
   0   3   3       90.55       34.85      1.38 o 
   1   3   3     1847.71     1816.84     40.31 o 
   2   3   3      222.06      170.78      4.14 o 
   3   3   3      195.39      204.83      7.21 o 
   4   3   3      855.71      862.97     13.63 o 
   5   3   3       31.34       34.84      2.04 o 
   6   3   3       80.42       97.41      4.09 o 
  -7   4   3       34.23       32.52      9.50 o 
  -6   4   3        0.85        1.57      0.98 o 
  -5   4   3        9.11        5.71      1.23 o 
  -4   4   3       38.53       39.23      1.78 o 
  -3   4   3      432.07      437.61      9.46 o 
  -2   4   3       44.58       56.22      2.76 o 
  -1   4   3      469.26      541.25      5.55 o 
   0   4   3      871.91      987.49      8.24 o 
   1   4   3     1555.60     1618.91     11.89 o 
   2   4   3        0.97        2.56      0.60 o 
   3   4   3       16.68       20.82      1.62 o 
   4   4   3       92.10       82.97      2.35 o 
   5   4   3       49.62       50.43      2.19 o 
   6   4   3       27.90       36.98      2.28 o 
  -7   5   3       28.89       39.90      2.86 o 
  -6   5   3        0.03        1.11      1.27 o 
  -5   5   3       23.46       22.40      1.42 o 
  -4   5   3       41.18       51.10      2.96 o 
  -3   5   3      123.23      124.43      5.18 o 
  -2   5   3      151.61      141.17      3.83 o 
  -1   5   3        7.29        8.51      0.74 o 
   0   5   3       21.88       27.47      1.29 o 
   1   5   3     2294.21     2347.45     70.23 o 
   2   5   3      105.26       89.44      5.83 o 
   3   5   3       14.64        7.88      1.07 o 
   4   5   3       56.31       44.31      2.24 o 
   5   5   3       38.34       42.30      1.89 o 
   6   5   3       14.77       16.62      1.31 o 
  -7   6   3        0.09        0.42      0.74 o 
  -6   6   3        0.30        0.06      1.24 o 
  -5   6   3        5.66        3.49      0.95 o 
  -4   6   3        9.92       11.97      0.91 o 
  -3   6   3      215.65      213.65     18.65 o 
  -2   6   3      790.63      893.29     15.16 o 
  -1   6   3       14.60       11.43      0.94 o 
   0   6   3      124.81      129.60      3.44 o 
   1   6   3     1367.83     1525.73     13.84 o 
   2   6   3       72.03       94.75      4.89 o 
   3   6   3      170.64      170.79      3.98 o 
   4   6   3      474.48      487.32      9.00 o 
   5   6   3        0.00       -0.39      0.61 o 
   6   6   3        2.80        3.56      0.76 o 
  -7   7   3        0.01       -0.17      0.56 o 
  -6   7   3       11.61       10.66      1.40 o 
  -5   7   3       32.39       37.45      1.98 o 
  -4   7   3       26.62       18.17      1.16 o 
  -3   7   3       59.26       73.43      3.89 o 
  -2   7   3      757.80      800.18     18.24 o 
  -1   7   3      103.47      116.26      3.12 o 
   0   7   3      116.21      107.66      3.06 o 
   1   7   3      407.19      391.25      7.11 o 
   2   7   3       18.38       18.28      2.32 o 
   3   7   3      200.59      193.07      4.10 o 
   4   7   3       24.88       21.57      1.62 o 
   5   7   3        0.90        0.07      0.51 o 
   6   7   3        0.29        1.05      0.74 o 
  -6   8   3        2.65        5.50      1.19 o 
  -5   8   3       75.29      101.23      3.50 o 
  -4   8   3      118.92      128.31      3.65 o 
  -3   8   3      204.17      193.56      7.98 o 
  -2   8   3       66.00       66.30      3.21 o 
  -1   8   3        2.32        1.67      0.59 o 
   0   8   3        0.20        4.56      1.00 o 
   1   8   3      263.10      272.24      7.88 o 
   2   8   3        1.66        1.79      0.83 o 
   3   8   3       86.08       95.49      3.35 o 
   4   8   3        4.61        4.45      0.85 o 
   5   8   3       32.93       34.16      1.97 o 
  -6   9   3       47.04       46.61      3.17 o 
  -5   9   3        0.09        1.97      0.86 o 
  -4   9   3      132.20      121.48      4.72 o 
  -3   9   3       38.46       37.54      1.76 o 
  -2   9   3      188.89      216.34      5.51 o 
  -1   9   3       60.85       66.58      3.74 o 
   0   9   3       15.59       21.21      1.69 o 
   1   9   3       76.84       73.00      3.96 o 
   2   9   3        1.58        0.27      0.80 o 
   3   9   3       26.69       22.87      1.69 o 
   4   9   3       20.37       21.33      1.96 o 
   5   9   3       82.37       75.31      3.12 o 
  -6  10   3       47.38       48.91      3.80 o 
  -5  10   3        0.93        2.09      0.80 o 
  -4  10   3        3.20        2.06      0.94 o 
  -3  10   3       38.32       44.79      2.37 o 
  -2  10   3       19.56       22.99      1.38 o 
  -1  10   3        2.58        2.80      0.58 o 
   0  10   3       57.55       61.79      2.44 o 
   1  10   3       71.76       78.03      3.07 o 
   2  10   3      151.85      142.39      4.35 o 
   3  10   3      183.46      166.77      4.61 o 
   4  10   3       75.43       73.34      2.75 o 
   5  10   3        0.00        0.73      0.71 o 
  -6  11   3        3.02        5.99      1.46 o 
  -5  11   3        0.26        0.29      0.88 o 
  -4  11   3       17.84       27.02      2.05 o 
  -3  11   3       17.70       23.30      1.89 o 
  -2  11   3       31.36       28.06      1.85 o 
  -1  11   3       68.05       69.30      2.61 o 
   0  11   3       42.35       43.25      2.37 o 
   1  11   3        0.32        1.25      0.72 o 
   2  11   3       18.29       17.68      1.57 o 
   3  11   3       10.05        8.47      1.05 o 
   4  11   3        0.09        0.14      0.60 o 
  -5  12   3        1.02        1.89      1.02 o 
  -4  12   3       25.67       23.64      2.37 o 
  -3  12   3        4.37        2.94      0.77 o 
  -2  12   3       67.70       69.34      3.04 o 
  -1  12   3      223.16      248.64      5.79 o 
   0  12   3       11.00       14.54      1.33 o 
   1  12   3       65.35       58.03      2.55 o 
   2  12   3      227.33      207.96      6.30 o 
   3  12   3        5.21        7.54      0.86 o 
   4  12   3       26.39       29.24      2.03 o 
  -5  13   3        1.43        1.76      0.68 o 
  -4  13   3       75.03       77.33      3.19 o 
  -3  13   3        0.70        1.30      0.93 o 
  -2  13   3       61.73       71.74      3.57 o 
  -1  13   3      536.18      545.96      7.79 o 
   0  13   3       43.49       38.62      2.24 o 
   1  13   3       15.17       13.89      1.39 o 
   2  13   3        0.02       -0.24      0.50 o 
   3  13   3        0.46        0.35      0.51 o 
  -4  14   3        0.19        0.65      0.61 o 
  -3  14   3        1.36       -0.58      0.74 o 
  -2  14   3       71.47       85.29      6.53 o 
  -1  14   3      174.36      178.39      6.20 o 
   0  14   3      118.97      126.81      3.73 o 
   1  14   3       30.70       26.72      1.50 o 
   2  14   3       36.47       31.88      1.35 o 
   3  14   3        0.24        0.00      0.42 o 
  -4  15   3        0.65        0.21      0.41 o 
  -3  15   3        1.98        2.86      0.83 o 
  -2  15   3       90.08       89.51      3.64 o 
  -1  15   3       17.40       21.96      2.01 o 
   0  15   3        0.00        0.42      0.52 o 
   1  15   3       19.01       15.43      1.15 o 
   2  15   3        0.80        1.20      0.51 o 
  -2  16   3       30.12       32.17      2.83 o 
  -1  16   3        0.21        0.86      0.44 o 
   0  16   3        0.88        1.12      0.36 o 
   1  16   3        6.49        8.03      0.99 o 
  -1 -16   4       20.93       18.70      0.91 o 
   0 -16   4       12.12       13.63      1.23 o 
   1 -16   4        3.77        2.86      0.60 o 
   2 -16   4        0.10       -0.01      0.37 o 
  -2 -15   4      123.20      142.54      5.15 o 
  -1 -15   4        2.69        4.33      0.62 o 
   0 -15   4       23.49       28.66      1.63 o 
   1 -15   4        0.87        0.25      0.67 o 
   2 -15   4        0.22       -0.65      0.65 o 
   3 -15   4       21.68       18.00      2.26 o 
  -3 -14   4       62.80       63.63      4.27 o 
  -2 -14   4       18.80       26.83      1.54 o 
  -1 -14   4        9.39        8.27      1.02 o 
   0 -14   4       20.53       22.93      1.69 o 
   1 -14   4       38.38       49.41      2.49 o 
   2 -14   4        6.99        6.23      1.15 o 
   3 -14   4        1.01       -0.09      0.96 o 
   4 -14   4        6.14        3.33      2.74 o 
  -4 -13   4       62.09       50.66      2.50 o 
  -3 -13   4        0.71        0.96      0.41 o 
  -2 -13   4        1.89        2.02      0.62 o 
  -1 -13   4       18.64       19.77      1.54 o 
   0 -13   4       50.40       54.78      2.76 o 
   1 -13   4        6.50        6.95      1.22 o 
   2 -13   4       11.82       12.36      1.49 o 
   3 -13   4        2.02        1.35      0.73 o 
   4 -13   4       14.53       17.33      4.70 o 
  -4 -12   4        2.57        5.22      0.83 o 
  -3 -12   4      157.87      165.40      4.54 o 
  -2 -12   4        0.05       -0.56      0.56 o 
  -1 -12   4       54.14       54.22      2.57 o 
   0 -12   4      293.39      298.87      7.67 o 
   1 -12   4       12.07        9.51      1.42 o 
   2 -12   4      388.09      386.34     25.24 o 
   3 -12   4        8.26        9.00      1.95 o 
   4 -12   4       11.65       13.36      2.79 o 
   5 -12   4       16.15       25.16      3.18 o 
  -5 -11   4       10.73        6.65      0.97 o 
  -4 -11   4       13.80       17.12      1.42 o 
  -3 -11   4      132.48      129.69      3.34 o 
  -2 -11   4       88.73       82.37      3.05 o 
  -1 -11   4      305.98      314.36      6.66 o 
   0 -11   4       46.46       50.94      2.34 o 
   1 -11   4        6.67        4.06      0.89 o 
   2 -11   4       42.02       40.29      2.31 o 
   3 -11   4       13.31       11.20      1.62 o 
   4 -11   4        0.01        0.05      0.70 o 
   5 -11   4        0.28        4.23      1.68 o 
  -5 -10   4        0.89        0.31      0.43 o 
  -4 -10   4        0.81        2.12      0.75 o 
  -3 -10   4        1.79        2.49      0.68 o 
  -2 -10   4       59.17       58.99      2.29 o 
  -1 -10   4      191.23      200.52      4.13 o 
   0 -10   4       74.44       80.21      3.22 o 
   1 -10   4        6.41       15.08      1.43 o 
   2 -10   4       62.05       62.45      2.60 o 
   3 -10   4       45.18       42.16      2.60 o 
   4 -10   4        2.72        0.36      0.92 o 
   5 -10   4        0.02       -0.25      1.78 o 
   6 -10   4        1.47        5.39      1.33 o 
  -5  -9   4        4.24        4.54      0.63 o 
  -4  -9   4      403.36      392.13      6.05 o 
  -3  -9   4      129.68      144.65      4.35 o 
  -2  -9   4       56.81       64.13      2.06 o 
  -1  -9   4      629.12      632.48     14.95 o 
   0  -9   4      509.86      562.83     18.97 o 
   1  -9   4       21.79       21.45      2.12 o 
   2  -9   4      333.39      339.75      6.43 o 
   3  -9   4        0.01        0.01      0.65 o 
   4  -9   4       48.82       52.77      2.43 o 
   5  -9   4       75.00       80.65     15.81 o 
   6  -9   4        1.32        0.98      1.09 o 
  -6  -8   4        6.37        3.33      0.59 o 
  -5  -8   4        6.07        8.00      0.82 o 
  -4  -8   4      249.99      226.57      4.74 o 
  -3  -8   4       53.46       50.13      1.94 o 
  -2  -8   4       17.50       11.66      2.20 o 
  -1  -8   4       27.57       32.21      2.06 o 
   0  -8   4     1190.70     1369.45     18.08 o 
   1  -8   4        6.82        8.97      1.05 o 
   2  -8   4       72.23      102.57      3.63 o 
   3  -8   4      209.40      220.38      8.70 o 
   4  -8   4      585.70      568.09      8.84 o 
   5  -8   4       17.08       13.76      1.95 o 
   6  -8   4        3.71        3.14      1.91 o 
  -6  -7   4        0.21        0.70      0.33 o 
  -5  -7   4        2.78        1.70      0.73 o 
  -4  -7   4       27.76       22.70      1.59 o 
  -3  -7   4      242.60      235.31      5.82 o 
  -2  -7   4       42.15       36.27      2.85 o 
  -1  -7   4      155.34      135.61      4.64 o 
   0  -7   4     1282.60     1406.23     15.90 o 
   1  -7   4       11.72       14.87      1.19 o 
   2  -7   4       63.04       67.97      2.76 o 
   3  -7   4       45.76       56.54      2.70 o 
   4  -7   4       45.14       40.53      2.41 o 
   5  -7   4       73.47       78.97      7.43 o 
   6  -7   4        6.08       10.70      1.68 o 
  -6  -6   4        0.13        0.27      0.71 o 
  -5  -6   4       12.88       13.43      1.32 o 
  -4  -6   4        0.95        1.68      0.78 o 
  -3  -6   4      159.95      140.89      6.98 o 
  -2  -6   4       26.07       19.67      2.00 o 
  -1  -6   4      117.95      131.13      4.24 o 
   0  -6   4       79.21       89.55      2.30 o 
   1  -6   4     1549.40     1792.21     13.40 o 
   2  -6   4       58.05       70.69      2.43 o 
   3  -6   4       25.65       20.73      1.75 o 
   4  -6   4       98.23       80.85      3.24 o 
   5  -6   4       63.22       79.95      5.42 o 
   6  -6   4        2.07        1.86      1.06 o 
  -6  -5   4       26.52       26.89      1.68 o 
  -5  -5   4        8.49       11.77      1.34 o 
  -4  -5   4       59.04       56.98      2.61 o 
  -3  -5   4       62.60       66.44      3.07 o 
  -2  -5   4       27.88       30.53      1.83 o 
  -1  -5   4        8.73       11.20      1.29 o 
   0  -5   4      109.33      113.73      2.78 o 
   1  -5   4     1356.77     1586.27     14.22 o 
   2  -5   4      407.62      432.70      7.36 o 
   3  -5   4        5.49        4.28      0.97 o 
   4  -5   4        8.16        7.43      0.77 o 
   5  -5   4       14.66       10.67      1.17 o 
   6  -5   4        6.72        8.99      1.85 o 
  -7  -4   4        3.84        4.04      0.53 o 
  -6  -4   4        4.96        3.90      0.89 o 
  -5  -4   4      106.90      116.52      4.39 o 
  -4  -4   4        1.60        3.51      0.82 o 
  -3  -4   4       81.45       87.31      3.40 o 
  -2  -4   4        1.87        5.15      0.77 o 
  -1  -4   4      698.14      804.06     13.39 o 
   0  -4   4      145.44      157.71      2.63 o 
   1  -4   4       49.74       44.22      1.97 o 
   2  -4   4      156.11      160.26      3.82 o 
   3  -4   4        5.30        5.79      0.69 o 
   4  -4   4        2.67        4.01      0.59 o 
   5  -4   4       29.56       30.36      2.28 o 
   6  -4   4        6.01        9.01      1.69 o 
  -7  -3   4        5.13        5.29      0.90 o 
  -6  -3   4        1.52        1.92      0.81 o 
  -5  -3   4       56.21       42.86      2.52 o 
  -4  -3   4       18.17       18.04      1.88 o 
  -3  -3   4      610.35      656.45      8.63 o 
  -2  -3   4      665.04      679.09     12.85 o 
  -1  -3   4       27.83       17.27      0.72 o 
   0  -3   4      213.90      193.86      2.71 o 
   1  -3   4      572.88      642.43     15.82 o 
   2  -3   4       58.51       51.90      1.59 o 
   3  -3   4      202.03      230.06      5.50 o 
   4  -3   4       10.84        7.79      0.69 o 
   5  -3   4       83.26       76.17      5.58 o 
   6  -3   4        0.63        0.71      1.07 o 
  -7  -2   4        3.55        3.51      0.86 o 
  -6  -2   4      438.34      504.47     10.13 o 
  -5  -2   4       32.88       36.62      2.23 o 
  -4  -2   4      108.70      100.88      4.12 o 
  -3  -2   4        0.75        1.46      0.80 o 
  -2  -2   4      333.75      411.07      5.27 o 
  -1  -2   4     1949.88     1752.21     13.36 o 
   0  -2   4     3042.57     2798.94     55.93 o 
   1  -2   4      547.73      561.60      8.13 o 
   2  -2   4      229.73      302.34      4.89 o 
   3  -2   4        6.85        8.58      0.82 o 
   4  -2   4       17.38       11.44      1.30 o 
   5  -2   4       58.30       50.32      4.06 o 
   6  -2   4       13.79       13.10      2.71 o 
   7  -2   4        8.60        6.15      0.93 o 
  -7  -1   4        1.39        2.81      1.23 o 
  -6  -1   4      438.48      502.92     13.54 o 
  -5  -1   4        0.58        1.32      0.68 o 
  -4  -1   4        0.01        0.95      1.02 o 
  -3  -1   4        2.87        4.91      0.68 o 
  -2  -1   4        5.14       21.34      1.14 o 
  -1  -1   4      105.07       97.73      2.23 o 
   0  -1   4       20.56       10.97      0.69 o 
   1  -1   4        4.91        2.02      0.37 o 
   2  -1   4      975.54     1267.33      8.33 o 
   3  -1   4       14.21        8.98      0.78 o 
   4  -1   4      122.23      117.54      8.95 o 
   5  -1   4       10.26        8.17      0.81 o 
   6  -1   4        0.81        1.62      0.70 o 
  -7   0   4        2.35        1.97      1.09 o 
  -6   0   4       30.16       37.07      4.81 o 
  -5   0   4       28.89       22.92      1.73 o 
  -4   0   4       46.15       36.57      2.09 o 
  -3   0   4       22.30       11.52      0.91 o 
  -2   0   4        7.07        7.56      0.63 o 
  -1   0   4      201.85      200.86      4.86 o 
   0   0   4      597.35      660.24      5.78 o 
   1   0   4     1101.99      857.27     21.75 o 
   2   0   4      507.54      417.92      5.21 o 
   3   0   4       87.51       77.91      5.09 o 
   4   0   4       74.59       73.55      4.67 o 
   5   0   4       22.72       22.38      1.60 o 
   6   0   4       26.48       26.77      1.95 o 
  -7   1   4        3.83        4.46      1.31 o 
  -6   1   4        7.37        8.00      1.30 o 
  -5   1   4      103.07       96.54      4.01 o 
  -4   1   4       84.34       66.26      4.45 o 
  -3   1   4      199.42      150.48      6.12 o 
  -2   1   4      198.03      230.49      3.79 o 
  -1   1   4    15599.41    14057.11    321.58 o 
   0   1   4     6772.71     6052.93     80.13 o 
   1   1   4     6589.69     7553.85    126.54 o 
   2   1   4        0.15        0.05      0.34 o 
   3   1   4       21.40       21.18      1.28 o 
   4   1   4      996.05      977.08     27.70 o 
   5   1   4        3.26        2.93      0.82 o 
   6   1   4        7.79        9.65      1.28 o 
  -7   2   4        0.30       -0.69      0.69 o 
  -6   2   4        1.58       -0.43      1.06 o 
  -5   2   4       49.59       36.72      2.36 o 
  -4   2   4      519.47      469.29     17.45 o 
  -3   2   4      123.65       84.28      3.84 o 
  -2   2   4       43.47       37.24      1.83 o 
  -1   2   4    11974.59    10996.77     60.06 o 
   0   2   4        0.19        6.91      0.45 o 
   1   2   4      121.86      154.55      3.66 o 
   2   2   4       82.54       75.91      2.35 o 
   3   2   4        0.73        3.15      0.67 o 
   4   2   4      224.74      211.97      8.61 o 
   5   2   4        3.92        3.56      0.79 o 
   6   2   4        5.81        8.26      1.03 o 
  -7   3   4       29.91       44.54     11.75 o 
  -6   3   4        0.00       -0.86      1.24 o 
  -5   3   4      106.76       82.35      8.12 o 
  -4   3   4        5.92        6.90      0.92 o 
  -3   3   4        2.80        1.57      0.50 o 
  -2   3   4      229.31      243.84      5.15 o 
  -1   3   4     2369.77     2215.94     16.42 o 
   0   3   4     2787.99     2682.62     28.01 o 
   1   3   4     1310.21     1251.50     21.95 o 
   2   3   4      166.55      182.05      4.22 o 
   3   3   4        0.05        1.62      0.51 o 
   4   3   4        1.77        2.27      0.69 o 
   5   3   4        4.86        3.00      0.83 o 
   6   3   4        6.99        8.49      1.05 o 
  -7   4   4       10.06       18.59      2.10 o 
  -6   4   4        5.40        3.81      1.63 o 
  -5   4   4       51.18       38.39      2.25 o 
  -4   4   4        1.88        2.34      0.83 o 
  -3   4   4      216.35      229.10      7.22 o 
  -2   4   4      259.58      354.77      6.43 o 
  -1   4   4      567.35      511.35      4.76 o 
   0   4   4      342.47      468.34      5.47 o 
   1   4   4     1582.08     1617.27     38.40 o 
   2   4   4      230.06      207.12      4.14 o 
   3   4   4      630.97      652.50     13.28 o 
   4   4   4     1100.85     1038.62     26.49 o 
   5   4   4        1.08        2.53      0.62 o 
   6   4   4       71.08       75.12      5.18 o 
  -7   5   4       15.29       15.55      2.01 o 
  -6   5   4        6.35        5.04      1.38 o 
  -5   5   4       19.79       18.93      1.41 o 
  -4   5   4       13.48       13.23      2.16 o 
  -3   5   4      255.63      251.72      9.69 o 
  -2   5   4      216.91      240.73      8.30 o 
  -1   5   4       28.68       33.39      1.39 o 
   0   5   4      330.06      331.98      4.58 o 
   1   5   4       77.55      103.69      4.57 o 
   2   5   4        0.76       -0.01      0.56 o 
   3   5   4      114.63      108.57      5.35 o 
   4   5   4     1102.68     1104.80     21.38 o 
   5   5   4       35.80       39.40      2.40 o 
   6   5   4       13.41       13.66      1.33 o 
  -7   6   4        2.92        2.54      0.91 o 
  -6   6   4       20.41       23.73      2.03 o 
  -5   6   4        2.18        3.47      0.95 o 
  -4   6   4       11.82       10.11      0.87 o 
  -3   6   4       24.26       17.18      2.38 o 
  -2   6   4      732.44      777.72     31.49 o 
  -1   6   4      227.71      227.23      4.92 o 
   0   6   4        3.60        2.19      0.53 o 
   1   6   4      349.51      405.39      9.67 o 
   2   6   4        0.10        0.80      0.83 o 
   3   6   4        2.16        1.62      0.58 o 
   4   6   4       31.33       34.42      2.11 o 
   5   6   4       19.35       14.55      1.27 o 
   6   6   4        0.11        0.03      0.50 o 
  -7   7   4        0.61        0.51      0.56 o 
  -6   7   4        0.68        0.98      0.87 o 
  -5   7   4       39.52       51.69      2.86 o 
  -4   7   4        3.33        2.25      0.55 o 
  -3   7   4      143.33      123.07     10.90 o 
  -2   7   4      454.91      481.83     20.38 o 
  -1   7   4     1187.68     1293.10     32.34 o 
   0   7   4      150.97      159.97      3.75 o 
   1   7   4       70.44       68.04      3.43 o 
   2   7   4        7.54        6.29      1.62 o 
   3   7   4        9.35        6.88      0.85 o 
   4   7   4      158.83      149.64      5.55 o 
   5   7   4        0.81        1.18      0.61 o 
  -6   8   4       19.44       16.80      2.02 o 
  -5   8   4        0.54        1.02      0.73 o 
  -4   8   4       90.15      102.88      3.08 o 
  -3   8   4      418.54      436.41      8.29 o 
  -2   8   4       19.77       30.32      2.22 o 
  -1   8   4      389.63      403.33     10.61 o 
   0   8   4      102.22       93.89      4.20 o 
   1   8   4       49.22       34.08      2.61 o 
   2   8   4       89.15       85.06      3.85 o 
   3   8   4        2.02        1.56      0.83 o 
   4   8   4        0.59        0.06      0.77 o 
   5   8   4       25.64       30.10      2.77 o 
  -6   9   4      164.90      212.30      5.78 o 
  -5   9   4       38.15       42.97      2.31 o 
  -4   9   4      196.39      187.85      5.49 o 
  -3   9   4        6.40        5.17      0.79 o 
  -2   9   4       33.83       31.03      2.53 o 
  -1   9   4      281.30      304.73      8.24 o 
   0   9   4        8.98       10.33      1.40 o 
   1   9   4        1.99        2.68      0.84 o 
   2   9   4        3.39        1.68      0.73 o 
   3   9   4       63.68       58.13      2.57 o 
   4   9   4        9.93        9.50      1.13 o 
   5   9   4        0.22        0.82      0.42 o 
  -6  10   4        4.12       -0.23      4.09 o 
  -5  10   4        5.34        6.22      0.98 o 
  -4  10   4      105.12       87.80      3.69 o 
  -3  10   4        4.13        3.20      0.73 o 
  -2  10   4       30.82       36.45      1.76 o 
  -1  10   4       88.18       98.60      3.31 o 
   0  10   4       11.42        8.10      0.96 o 
   1  10   4       45.16       37.39      2.18 o 
   2  10   4        8.06       11.39      1.57 o 
   3  10   4       92.78       89.01      3.65 o 
   4  10   4       19.12       19.08      1.38 o 
  -6  11   4       27.25       24.49      2.67 o 
  -5  11   4        8.76        7.62      1.39 o 
  -4  11   4       29.99       34.55      2.55 o 
  -3  11   4        0.12        0.23      0.64 o 
  -2  11   4       18.34       19.38      1.38 o 
  -1  11   4      194.27      200.45      4.73 o 
   0  11   4       40.67       44.76      2.47 o 
   1  11   4       12.81       17.11      1.68 o 
   2  11   4      235.13      226.38      6.28 o 
   3  11   4        5.43        5.47      0.93 o 
   4  11   4       26.00       24.06      1.96 o 
  -5  12   4        0.31        0.24      1.24 o 
  -4  12   4        2.04        1.27      0.78 o 
  -3  12   4        5.34        4.68      1.13 o 
  -2  12   4       58.74       74.66      3.11 o 
  -1  12   4      635.61      742.31     10.02 o 
   0  12   4      134.61      134.50      4.14 o 
   1  12   4       98.69       99.22      3.30 o 
   2  12   4       67.29       66.98      2.65 o 
   3  12   4       10.76        8.18      0.97 o 
   4  12   4        0.01       -0.45      0.45 o 
  -5  13   4        4.82        2.74      0.79 o 
  -4  13   4       51.14       58.33      3.25 o 
  -3  13   4       59.36       63.66      4.29 o 
  -2  13   4        0.03        1.39      0.73 o 
  -1  13   4        4.10        4.36      0.90 o 
   0  13   4       62.64       62.15      2.55 o 
   1  13   4       39.85       44.21      2.32 o 
   2  13   4       65.81       67.61      2.16 o 
   3  13   4       37.03       35.67      1.79 o 
  -4  14   4       46.58       44.86      2.42 o 
  -3  14   4       17.29       21.43      1.84 o 
  -2  14   4       19.67       23.74      2.06 o 
  -1  14   4        0.02        0.82      0.61 o 
   0  14   4       58.68       69.34      2.70 o 
   1  14   4        0.00       -0.52      0.52 o 
   2  14   4        5.39        4.26      0.60 o 
  -3  15   4       10.89        9.22      1.93 o 
  -2  15   4      134.18      124.31      4.10 o 
  -1  15   4        0.29        1.03      0.70 o 
   0  15   4        6.98       10.68      1.02 o 
   1  15   4       28.75       29.03      1.66 o 
  -2  16   4        0.25       -0.02      0.69 o 
  -1  16   4      216.73      265.54      6.86 o 
   0  16   4       77.94       74.35      4.33 o 
  -1 -16   5        9.42        8.48      0.85 o 
   0 -16   5        1.16        0.99      0.44 o 
   1 -16   5        4.38        6.33      0.72 o 
   2 -16   5        0.33        1.46      0.49 o 
  -2 -15   5        6.85        4.63      0.58 o 
  -1 -15   5       35.75       36.71      1.69 o 
   0 -15   5       14.26       18.32      1.32 o 
   1 -15   5       25.31       27.26      1.60 o 
   2 -15   5        0.66        0.62      0.54 o 
   3 -15   5        8.76       12.13      1.96 o 
  -3 -14   5       23.63       26.91      1.81 o 
  -2 -14   5        3.88        3.58      0.61 o 
  -1 -14   5       49.91       48.42      2.08 o 
   0 -14   5       16.08       14.81      1.48 o 
   1 -14   5        0.34       -0.35      0.71 o 
   2 -14   5        2.83        0.40      0.68 o 
   3 -14   5        0.82       -0.49      0.60 o 
   4 -14   5        0.59        1.98      0.90 o 
  -4 -13   5        5.08        6.56      0.99 o 
  -3 -13   5        0.52        0.02      0.45 o 
  -2 -13   5        1.71        0.67      0.87 o 
  -1 -13   5        6.59        5.54      0.85 o 
   0 -13   5        0.16        0.21      0.70 o 
   1 -13   5        7.98       10.40      1.30 o 
   2 -13   5       38.18       28.01      2.54 o 
   3 -13   5        5.49        7.44      1.33 o 
   4 -13   5        1.59        1.00      1.38 o 
  -4 -12   5       35.26       33.65      1.79 o 
  -3 -12   5       40.68       44.36      2.30 o 
  -2 -12   5        0.25        0.96      0.59 o 
  -1 -12   5       25.71       24.45      1.74 o 
   0 -12   5      177.43      187.77      5.14 o 
   1 -12   5        3.64        4.29      1.01 o 
   2 -12   5      113.04      130.03      5.02 o 
   3 -12   5        1.09        1.53      0.69 o 
   4 -12   5        2.52        2.88      2.33 o 
   5 -12   5        1.61        0.62      0.79 o 
  -5 -11   5        0.02       -0.17      0.38 o 
  -4 -11   5       13.45       10.10      1.06 o 
  -3 -11   5        3.94        4.19      0.77 o 
  -2 -11   5        4.93        4.08      0.75 o 
  -1 -11   5      151.00      161.38      4.19 o 
   0 -11   5        7.06        5.95      1.23 o 
   1 -11   5       44.32       45.09      2.77 o 
   2 -11   5        5.46        2.84      0.86 o 
   3 -11   5      109.13      112.80      3.94 o 
   4 -11   5        1.98        1.84      1.11 o 
   5 -11   5        0.58        0.43      1.29 o 
  -5 -10   5        2.18        1.24      0.49 o 
  -4 -10   5       37.81       36.30      2.16 o 
  -3 -10   5        0.18        0.31      0.83 o 
  -2 -10   5       19.72       17.55      1.16 o 
  -1 -10   5     1386.71     1374.40     20.09 o 
   0 -10   5      216.74      218.92      5.53 o 
   1 -10   5       47.11       56.05      2.56 o 
   2 -10   5       63.27       50.68      2.55 o 
   3 -10   5       11.26       14.88      1.64 o 
   4 -10   5        2.55        1.20      0.92 o 
   5 -10   5        0.00       -2.27      2.27 o 
  -5  -9   5        0.00       -0.43      0.43 o 
  -4  -9   5      181.07      167.12      3.48 o 
  -3  -9   5       96.62      103.09      2.97 o 
  -2  -9   5        5.64        8.93      0.78 o 
  -1  -9   5     1084.35     1113.01     38.05 o 
   0  -9   5        1.62        3.61      1.22 o 
   1  -9   5       37.08       35.74      2.35 o 
   2  -9   5      181.94      199.77      5.21 o 
   3  -9   5       10.23        6.14      1.02 o 
   4  -9   5        3.22        5.87      1.14 o 
   5  -9   5       76.28       71.92     18.68 o 
   6  -9   5        0.34        2.08      1.13 o 
  -6  -8   5        7.63        6.43      0.63 o 
  -5  -8   5       24.80       24.57      1.34 o 
  -4  -8   5       13.09        9.13      1.03 o 
  -3  -8   5        1.28        1.33      0.56 o 
  -2  -8   5      165.01      167.77      8.48 o 
  -1  -8   5        0.23        1.14      0.79 o 
   0  -8   5       14.41        7.70      1.67 o 
   1  -8   5      309.10      303.05      6.31 o 
   2  -8   5       81.04       82.23      3.35 o 
   3  -8   5       49.96       58.24      2.40 o 
   4  -8   5       11.72        9.39      1.46 o 
   5  -8   5       17.51       14.53      5.31 o 
   6  -8   5        0.71        1.63      2.52 o 
  -6  -7   5        0.00        0.85      0.40 o 
  -5  -7   5       27.06       27.40      1.89 o 
  -4  -7   5        4.55        4.17      0.87 o 
  -3  -7   5       37.88       41.60      2.03 o 
  -2  -7   5        5.85        3.93      1.27 o 
  -1  -7   5       67.39       64.93      3.48 o 
   0  -7   5      175.65      183.26      4.40 o 
   1  -7   5       14.85       18.88      1.52 o 
   2  -7   5       15.31       15.01      1.45 o 
   3  -7   5      129.85      156.03      3.68 o 
   4  -7   5      275.44      262.64      6.76 o 
   5  -7   5       23.84       22.77      1.91 o 
   6  -7   5        1.40        2.32      0.92 o 
  -6  -6   5        0.06        0.31      0.46 o 
  -5  -6   5        1.93        1.90      0.76 o 
  -4  -6   5       39.38       36.71      1.99 o 
  -3  -6   5      122.13      148.42      6.01 o 
  -2  -6   5      115.57      109.78      4.75 o 
  -1  -6   5       16.64       13.63      2.03 o 
   0  -6   5      510.62      517.26      8.94 o 
   1  -6   5       10.56       12.51      1.07 o 
   2  -6   5       49.58       36.32      1.82 o 
   3  -6   5       56.57       46.52      2.90 o 
   4  -6   5      499.84      481.11      9.54 o 
   5  -6   5        0.72        1.44      0.80 o 
   6  -6   5        0.26        2.07      3.18 o 
  -6  -5   5        1.11        2.09      0.71 o 
  -5  -5   5       61.22       60.35      2.95 o 
  -4  -5   5       26.99       23.13      1.51 o 
  -3  -5   5       30.97       32.50      2.75 o 
  -2  -5   5       33.13       43.78      2.85 o 
  -1  -5   5     1458.07     1402.49     24.21 o 
   0  -5   5     1332.15     1559.97     11.99 o 
   1  -5   5        4.57        3.35      0.54 o 
   2  -5   5       12.15        7.46      0.74 o 
   3  -5   5        8.57        5.91      0.84 o 
   4  -5   5       25.19       26.34      1.53 o 
   5  -5   5        1.12        1.33      0.74 o 
   6  -5   5        0.73        0.25      1.10 o 
  -7  -4   5        1.36        1.30      1.31 o 
  -6  -4   5        1.89        0.94      0.59 o 
  -5  -4   5        0.07       -1.44      1.44 o 
  -4  -4   5        1.32        2.08      0.65 o 
  -3  -4   5      225.56      247.98      5.79 o 
  -2  -4   5        4.68        3.04      0.60 o 
  -1  -4   5        7.74       17.03      1.02 o 
   0  -4   5     2563.01     2795.09     26.59 o 
   1  -4   5     1169.56     1216.07     17.34 o 
   2  -4   5      275.88      296.52      5.47 o 
   3  -4   5       60.71       49.86      2.29 o 
   4  -4   5       46.19       32.45      1.44 o 
   5  -4   5       10.04        8.39      1.03 o 
   6  -4   5        2.61        1.47      0.77 o 
  -7  -3   5        3.56        2.21      0.49 o 
  -6  -3   5       76.38       92.41      4.03 o 
  -5  -3   5       24.53       27.06      2.27 o 
  -4  -3   5       11.33       10.71      1.40 o 
  -3  -3   5     1241.66     1187.01     11.72 o 
  -2  -3   5      219.33      172.64      3.91 o 
  -1  -3   5        2.75        3.28      0.43 o 
   0  -3   5      656.24      700.01     13.44 o 
   1  -3   5        3.23        1.52      0.27 o 
   2  -3   5      205.01      248.91      4.06 o 
   3  -3   5       23.27       26.83      1.34 o 
   4  -3   5       20.29       23.55      1.13 o 
   5  -3   5       11.46       10.27      1.39 o 
   6  -3   5        2.58        3.26      1.04 o 
  -7  -2   5        0.40        1.49      0.67 o 
  -6  -2   5      205.65      244.77      6.08 o 
  -5  -2   5       69.70       62.42      3.21 o 
  -4  -2   5       70.92       59.75      3.21 o 
  -3  -2   5       81.60       61.00      2.53 o 
  -2  -2   5        1.46        0.60      0.41 o 
  -1  -2   5       87.30       65.23      2.50 o 
   0  -2   5      204.87      231.21      5.32 o 
   1  -2   5       91.56       78.12      1.53 o 
   2  -2   5       10.89       23.50      1.24 o 
   3  -2   5       11.68       15.73      1.13 o 
   4  -2   5      151.08      142.68      6.21 o 
   5  -2   5      117.58      136.59      6.52 o 
   6  -2   5        3.45        4.77      1.10 o 
  -7  -1   5        7.41        7.85      1.18 o 
  -6  -1   5       21.94       23.49      2.92 o 
  -5  -1   5      257.82      249.84      6.32 o 
  -4  -1   5       37.86       38.13      2.22 o 
  -3  -1   5       39.85       44.06      2.58 o 
  -2  -1   5      114.94      126.01      2.84 o 
  -1  -1   5      138.07      116.54      2.21 o 
   0  -1   5       29.26       28.07      1.17 o 
   1  -1   5      242.93      114.73      3.16 o 
   2  -1   5      409.97      503.75      5.88 o 
   3  -1   5      323.12      306.46     12.16 o 
   4  -1   5       27.47       23.64      1.69 o 
   5  -1   5      465.91      463.31     16.95 o 
   6  -1   5        2.00        4.16      0.98 o 
  -7   0   5        1.33        3.55      0.83 o 
  -6   0   5      168.61      188.50     10.28 o 
  -5   0   5        0.23        1.26      0.92 o 
  -4   0   5       41.12       35.71      2.06 o 
  -3   0   5      103.12       79.85      5.15 o 
  -2   0   5        4.03        9.56      0.83 o 
  -1   0   5     6098.85     6089.46     37.36 o 
   0   0   5     1262.10     1118.60     11.16 o 
   1   0   5       34.12       94.64      1.94 o 
   2   0   5     1335.18     1619.21     11.94 o 
   3   0   5        3.66        3.39      0.63 o 
   4   0   5       48.77       45.95      2.11 o 
   5   0   5        0.14        0.85      0.69 o 
   6   0   5       31.83       44.78      2.76 o 
  -7   1   5       30.14       24.35      2.60 o 
  -6   1   5        2.87        5.89      1.18 o 
  -5   1   5      224.55      228.15      7.36 o 
  -4   1   5      193.35      150.60     11.68 o 
  -3   1   5      232.54      203.39      9.93 o 
  -2   1   5       96.94       86.83      4.89 o 
  -1   1   5    12642.47    12476.90    289.37 o 
   0   1   5      257.61      179.11      3.26 o 
   1   1   5      171.59      155.00      2.83 o 
   2   1   5     1059.99     1212.74      9.17 o 
   3   1   5       33.10       22.55      1.75 o 
   4   1   5       24.03       24.89      1.51 o 
   5   1   5       76.80       66.41      3.52 o 
   6   1   5       13.48       16.46      1.20 o 
  -7   2   5        2.35        2.45      0.70 o 
  -6   2   5       12.61       12.69      1.52 o 
  -5   2   5        0.02        5.81      1.08 o 
  -4   2   5        3.79        2.68      0.76 o 
  -3   2   5        0.32       -0.22      0.35 o 
  -2   2   5       93.78       86.20      2.45 o 
  -1   2   5      671.17      795.79     15.47 o 
   0   2   5      709.14      714.52      5.94 o 
   1   2   5      110.05       86.75      3.36 o 
   2   2   5      315.34      314.46      5.02 o 
   3   2   5       27.77       37.74      2.91 o 
   4   2   5        0.03        0.66      0.53 o 
   5   2   5        5.65        3.99      0.95 o 
   6   2   5        3.11        2.96      0.75 o 
  -7   3   5        8.60        7.02      1.28 o 
  -6   3   5        0.13       -0.72      1.12 o 
  -5   3   5      173.14      172.52      6.30 o 
  -4   3   5       43.42       34.87      2.78 o 
  -3   3   5        5.54       11.59      1.04 o 
  -2   3   5        1.70       14.66      0.88 o 
  -1   3   5     1552.38     1559.89     23.87 o 
   0   3   5      898.21      923.85     22.92 o 
   1   3   5       33.43       40.86      1.28 o 
   2   3   5       10.56       22.67      1.42 o 
   3   3   5      191.76      163.31      5.55 o 
   4   3   5      196.25      183.79      4.93 o 
   5   3   5       13.11       12.24      1.20 o 
   6   3   5        5.00        4.76      0.79 o 
  -7   4   5       20.78       22.62      2.09 o 
  -6   4   5        5.96        3.81      1.45 o 
  -5   4   5        2.78        6.00      0.99 o 
  -4   4   5     1026.25      869.04     31.52 o 
  -3   4   5       51.45       48.17      2.39 o 
  -2   4   5      303.38      450.60      9.50 o 
  -1   4   5     1508.46     1487.83     10.00 o 
   0   4   5      770.25      800.43      8.57 o 
   1   4   5      241.35      194.22      4.09 o 
   2   4   5      113.92      146.03      3.58 o 
   3   4   5       25.46       20.52      1.44 o 
   4   4   5      482.93      458.41      9.47 o 
   5   4   5        0.06       -0.14      0.71 o 
   6   4   5        5.61        7.93      0.90 o 
  -7   5   5       27.26       30.91      2.42 o 
  -6   5   5       22.09       24.76      2.18 o 
  -5   5   5        3.68        3.89      0.89 o 
  -4   5   5        0.38        2.82      0.65 o 
  -3   5   5        0.06        0.57      0.64 o 
  -2   5   5       24.78       33.25      1.62 o 
  -1   5   5      122.93      144.26      3.33 o 
   0   5   5        3.34        2.18      0.45 o 
   1   5   5      309.68      334.00      5.81 o 
   2   5   5      458.77      475.97     10.59 o 
   3   5   5      366.51      350.38      8.29 o 
   4   5   5       20.23       19.28      1.39 o 
   5   5   5       33.49       34.55      2.13 o 
   6   5   5       17.79       21.25      1.91 o 
  -7   6   5        3.93        7.59      1.25 o 
  -6   6   5        3.19        2.35      1.05 o 
  -5   6   5      166.50      165.22      5.54 o 
  -4   6   5       10.18       10.45      0.98 o 
  -3   6   5        2.48        3.49      1.10 o 
  -2   6   5      154.35      191.97     10.71 o 
  -1   6   5      290.50      252.78      5.74 o 
   0   6   5     1141.05     1227.69     13.80 o 
   1   6   5       50.38       56.39      3.73 o 
   2   6   5      106.69      106.21      5.41 o 
   3   6   5      230.63      219.09      5.77 o 
   4   6   5        1.61        0.81      0.84 o 
   5   6   5        0.58        0.33      0.74 o 
   6   6   5       11.86       12.03      1.60 o 
  -7   7   5        0.19        0.94      0.60 o 
  -6   7   5       41.64       49.29      2.38 o 
  -5   7   5       60.01       55.19      2.52 o 
  -4   7   5       28.25       24.60      1.43 o 
  -3   7   5      645.36      580.48     12.31 o 
  -2   7   5       54.92       49.69      2.21 o 
  -1   7   5        2.13        4.72      0.71 o 
   0   7   5      261.18      294.34      6.88 o 
   1   7   5      141.40      133.30      4.93 o 
   2   7   5      131.89      116.80      7.42 o 
   3   7   5       57.88       49.33      2.44 o 
   4   7   5      152.93      162.98      4.98 o 
   5   7   5        0.90        0.90      0.54 o 
  -6   8   5       29.27       34.93      2.16 o 
  -5   8   5      102.91      114.51      3.54 o 
  -4   8   5        0.01        1.02      0.53 o 
  -3   8   5       20.29       28.31      1.79 o 
  -2   8   5       67.17       76.42      4.48 o 
  -1   8   5      102.94      119.88      3.57 o 
   0   8   5        1.54        5.83      1.14 o 
   1   8   5        1.05        1.93      0.95 o 
   2   8   5        4.32        3.39      0.73 o 
   3   8   5        5.36        3.12      0.76 o 
   4   8   5        6.53        7.29      1.00 o 
   5   8   5        1.37        2.37      0.56 o 
  -6   9   5        0.74        1.25      1.79 o 
  -5   9   5        0.16       -0.07      0.71 o 
  -4   9   5        0.01        1.13      0.59 o 
  -3   9   5       19.71       18.22      1.45 o 
  -2   9   5       11.67       10.62      1.05 o 
  -1   9   5      184.83      195.95      5.90 o 
   0   9   5      101.61      123.55      5.10 o 
   1   9   5      148.35      145.64      3.71 o 
   2   9   5        2.78        3.28      1.00 o 
   3   9   5        1.50        1.26      0.67 o 
   4   9   5        1.47        1.04      0.56 o 
   5   9   5       44.89       39.17      2.11 o 
  -6  10   5      130.77      136.32     17.75 o 
  -5  10   5        1.03       -0.06      0.63 o 
  -4  10   5      206.88      207.39      7.19 o 
  -3  10   5       62.89       71.62      3.32 o 
  -2  10   5      191.74      202.35      5.57 o 
  -1  10   5        3.27        3.45      0.67 o 
   0  10   5       11.22       11.28      1.01 o 
   1  10   5        1.39       -0.05      0.70 o 
   2  10   5      143.39      126.29      4.18 o 
   3  10   5        2.74        2.08      0.70 o 
   4  10   5        0.33        0.26      0.56 o 
  -6  11   5       80.03       60.66      3.85 o 
  -5  11   5        1.17        1.38      0.82 o 
  -4  11   5        1.84        2.21      0.98 o 
  -3  11   5        1.79        2.50      0.84 o 
  -2  11   5        0.01        1.89      0.77 o 
  -1  11   5       17.40       21.87      1.74 o 
   0  11   5       21.17       24.39      2.02 o 
   1  11   5       48.79       42.13      2.55 o 
   2  11   5      216.83      201.63      5.81 o 
   3  11   5       21.80       23.17      2.05 o 
   4  11   5        0.01        0.49      0.51 o 
  -5  12   5        9.58        9.71      1.26 o 
  -4  12   5        3.45        3.53      0.99 o 
  -3  12   5       12.18       10.86      1.51 o 
  -2  12   5       20.25       15.66      1.62 o 
  -1  12   5       57.43       63.74      2.88 o 
   0  12   5       65.04       62.01      2.80 o 
   1  12   5      112.83      109.34      3.72 o 
   2  12   5       65.09       71.02      2.63 o 
   3  12   5        1.66        1.58      0.60 o 
  -5  13   5        0.55        1.26      0.61 o 
  -4  13   5        0.08        0.84      0.65 o 
  -3  13   5        0.21       -0.24      1.24 o 
  -2  13   5       40.24       36.73      2.25 o 
  -1  13   5      288.80      271.11      7.02 o 
   0  13   5        0.25        0.30      0.56 o 
   1  13   5      126.92      134.16      3.52 o 
   2  13   5       17.62       19.96      1.24 o 
   3  13   5      145.44      121.17      7.08 o 
  -4  14   5       20.03       22.58      1.60 o 
  -3  14   5       28.34       26.88      2.53 o 
  -2  14   5        4.20        1.72      0.96 o 
  -1  14   5       32.40       23.73      1.84 o 
   0  14   5       18.58       15.89      1.15 o 
   1  14   5       14.90       12.69      1.00 o 
   2  14   5       14.93       10.29      0.76 o 
  -3  15   5        3.03        4.86      0.95 o 
  -2  15   5       94.13      122.65      5.03 o 
  -1  15   5      186.51      205.56      6.56 o 
   0  15   5       29.86       30.70      2.20 o 
   1  15   5       44.51       41.39      3.69 o 
  -2  16   5      126.17      124.03      5.33 o 
  -1  16   5       48.91       48.19      2.65 o 
   0  16   5       16.96       13.49      1.07 o 
  -1 -16   6       43.51       44.85      2.26 o 
   0 -16   6      135.03      148.44      3.43 o 
   1 -16   6        0.26        0.80      0.54 o 
  -2 -15   6        3.42        6.51      1.16 o 
  -1 -15   6        0.77        0.19      0.43 o 
   0 -15   6        4.57        7.67      0.87 o 
   1 -15   6        4.61        4.11      0.58 o 
   2 -15   6        7.95        7.29      0.84 o 
   3 -15   6       11.25        7.29      1.83 o 
  -3 -14   6       50.11       64.97      2.63 o 
  -2 -14   6       10.92       12.39      1.19 o 
  -1 -14   6       13.17       15.92      1.32 o 
   0 -14   6       93.53      103.64      3.43 o 
   1 -14   6        0.16       -0.43      0.69 o 
   2 -14   6        0.24       -0.58      0.58 o 
   3 -14   6        3.38        2.71      0.61 o 
  -3 -13   6       16.34       19.92      1.34 o 
  -2 -13   6        0.12        0.09      0.58 o 
  -1 -13   6        1.67        1.83      0.59 o 
   0 -13   6        0.01        0.87      0.71 o 
   1 -13   6        8.84        8.88      1.04 o 
   2 -13   6        6.08        4.36      0.81 o 
   3 -13   6       16.94       15.28      1.47 o 
   4 -13   6        2.52        2.45      0.74 o 
  -4 -12   6       66.83       67.55      4.27 o 
  -3 -12   6       73.16       81.88      3.54 o 
  -2 -12   6        9.50       10.38      1.11 o 
  -1 -12   6        4.79        3.58      0.72 o 
   0 -12   6        6.73        8.92      1.37 o 
   1 -12   6       45.62       45.33      2.84 o 
   2 -12   6       65.55       64.30      4.15 o 
   3 -12   6       51.77       48.38      2.93 o 
   4 -12   6        7.25        7.24      1.59 o 
  -5 -11   6        1.28        0.67      0.58 o 
  -4 -11   6       11.22       10.28      1.27 o 
  -3 -11   6        0.81        0.61      0.47 o 
  -2 -11   6       27.41       28.71      1.65 o 
  -1 -11   6      283.44      257.23      5.44 o 
   0 -11   6      118.28      120.46      4.47 o 
   1 -11   6       11.39        9.20      1.28 o 
   2 -11   6       89.34       84.49      3.48 o 
   3 -11   6       38.51       34.09      2.18 o 
   4 -11   6        0.01       -0.17      0.95 o 
   5 -11   6       20.89       24.48      2.51 o 
  -5 -10   6       12.50       12.88      0.98 o 
  -4 -10   6        4.05        4.27      0.72 o 
  -3 -10   6        0.02        1.22      0.79 o 
  -2 -10   6      243.27      253.94      4.28 o 
  -1 -10   6     1177.07     1191.91     12.08 o 
   0 -10   6       43.27       39.04      2.40 o 
   1 -10   6       46.58       40.68      2.18 o 
   2 -10   6        0.64        0.35      0.79 o 
   3 -10   6        0.08       -0.01      0.67 o 
   4 -10   6        2.59        3.73      1.42 o 
   5 -10   6        0.20       -0.12      1.35 o 
  -5  -9   6        0.36        0.35      0.43 o 
  -4  -9   6       88.96       95.92      2.64 o 
  -3  -9   6       23.49       15.79      1.15 o 
  -2  -9   6      720.38      728.77      9.60 o 
  -1  -9   6      195.61      195.61      4.19 o 
   0  -9   6        6.80        5.74      1.43 o 
   1  -9   6      404.88      459.13      7.03 o 
   2  -9   6      117.35      102.68      4.16 o 
   3  -9   6      137.66      139.23      4.27 o 
   4  -9   6        6.31        5.80      1.15 o 
   5  -9   6        0.29       -0.40      0.96 o 
  -6  -8   6       18.92       14.83      1.04 o 
  -5  -8   6      155.98      157.92      3.23 o 
  -4  -8   6        5.80        5.12      0.83 o 
  -3  -8   6      140.93      132.99      2.98 o 
  -2  -8   6       27.66       28.61      1.62 o 
  -1  -8   6       64.83       64.04      5.24 o 
   0  -8   6      102.76       83.11      4.64 o 
   1  -8   6      330.58      342.75      6.30 o 
   2  -8   6       19.59       23.69      1.96 o 
   3  -8   6      672.74      658.90     19.58 o 
   4  -8   6        2.14        1.57      0.73 o 
   5  -8   6        2.01        1.90      1.08 o 
  -6  -7   6       38.92       33.29      2.60 o 
  -5  -7   6        2.29        3.22      0.81 o 
  -4  -7   6        0.25        0.24      0.77 o 
  -3  -7   6       43.22       37.39      1.64 o 
  -2  -7   6      207.43      204.71      8.85 o 
  -1  -7   6       13.24       10.74      1.53 o 
   0  -7   6       52.54       63.60      2.18 o 
   1  -7   6       76.87       90.06      3.33 o 
   2  -7   6        0.49        1.27      0.78 o 
   3  -7   6      260.69      274.52      7.59 o 
   4  -7   6       35.26       40.90      2.10 o 
   5  -7   6        0.33        0.18      0.82 o 
   6  -7   6        1.62        0.98      0.89 o 
  -6  -6   6        5.55        5.60      0.67 o 
  -5  -6   6        0.28        0.78      0.72 o 
  -4  -6   6       14.09       12.44      1.29 o 
  -3  -6   6        4.07        2.79      0.92 o 
  -2  -6   6       48.60       58.43      3.56 o 
  -1  -6   6       12.89       13.49      1.56 o 
   0  -6   6       38.66       46.92      2.33 o 
   1  -6   6      166.80      151.89      3.35 o 
   2  -6   6        3.82        2.97      0.77 o 
   3  -6   6     2014.61     1907.62     19.04 o 
   4  -6   6        0.01        0.45      0.73 o 
   5  -6   6        0.73       -0.21      0.76 o 
   6  -6   6        0.64        1.97      1.18 o 
  -6  -5   6        6.27        3.93      0.69 o 
  -5  -5   6       12.65       12.10      1.40 o 
  -4  -5   6       62.75       54.91      2.28 o 
  -3  -5   6      327.99      337.34      9.01 o 
  -2  -5   6        5.12       11.41      1.55 o 
  -1  -5   6        3.33        4.33      0.80 o 
   0  -5   6     4473.73     4803.06     37.05 o 
   1  -5   6       12.46       15.84      1.04 o 
   2  -5   6        3.73        2.18      0.51 o 
   3  -5   6      300.03      245.07     16.59 o 
   4  -5   6        0.00       -0.41      0.86 o 
   5  -5   6        0.00       -0.71      0.71 o 
   6  -5   6        7.02        3.19      2.42 o 
  -6  -4   6        0.52        0.44      0.77 o 
  -5  -4   6       54.26       53.36      2.87 o 
  -4  -4   6       59.11       56.36      2.45 o 
  -3  -4   6      386.93      391.38      9.32 o 
  -2  -4   6        3.26        8.03      1.28 o 
  -1  -4   6      215.76      176.18      5.13 o 
   0  -4   6      584.68      525.04      7.74 o 
   1  -4   6      220.81      234.73      4.66 o 
   2  -4   6       48.16       64.28      2.45 o 
   3  -4   6      132.05      104.55      5.30 o 
   4  -4   6        0.39        0.49      0.43 o 
   5  -4   6        1.74        0.19      0.54 o 
   6  -4   6        0.20        0.55      0.78 o 
  -7  -3   6        0.16       -0.22      0.34 o 
  -6  -3   6       26.11       30.03      2.20 o 
  -5  -3   6       38.30       42.97      2.97 o 
  -4  -3   6       24.63       27.62      2.01 o 
  -3  -3   6     1430.92     1485.63     18.22 o 
  -2  -3   6       13.14       11.04      1.02 o 
  -1  -3   6      365.46      336.91      8.52 o 
   0  -3   6       14.02        3.53      0.55 o 
   1  -3   6       21.64        6.64      0.78 o 
   2  -3   6        0.11        3.84      0.60 o 
   3  -3   6      130.78      113.84      5.17 o 
   4  -3   6        3.64        2.95      0.51 o 
   5  -3   6        0.41        0.80      0.66 o 
   6  -3   6       12.16       13.04      1.58 o 
  -7  -2   6        5.54        6.68      0.75 o 
  -6  -2   6        0.60        1.70      1.89 o 
  -5  -2   6       31.58       28.96      2.45 o 
  -4  -2   6        0.00       -0.49      1.02 o 
  -3  -2   6       18.27       23.06      1.65 o 
  -2  -2   6      370.57      387.84      6.23 o 
  -1  -2   6       50.17       57.79      2.08 o 
   0  -2   6       52.93       60.49      1.86 o 
   1  -2   6      594.57      734.27      9.74 o 
   2  -2   6      198.69      199.21      3.71 o 
   3  -2   6       47.24       54.42      2.11 o 
   4  -2   6        3.77        3.44      0.67 o 
   5  -2   6      191.29      163.84      9.07 o 
   6  -2   6       30.46       43.84      3.24 o 
  -7  -1   6        2.55        1.60      0.63 o 
  -6  -1   6      275.51      303.36      7.86 o 
  -5  -1   6       52.02       53.38      3.51 o 
  -4  -1   6        2.81        4.69      1.08 o 
  -3  -1   6        0.02        2.82      0.61 o 
  -2  -1   6        0.03        0.81      0.44 o 
  -1  -1   6       43.15       48.00      1.92 o 
   0  -1   6      481.11      620.17      7.52 o 
   1  -1   6     1147.46      890.27     30.67 o 
   2  -1   6      859.81     1020.11     17.91 o 
   3  -1   6      212.46      183.93      9.03 o 
   4  -1   6      149.01      173.15      6.55 o 
   5  -1   6       21.01       16.37      1.40 o 
   6  -1   6       90.67      108.01      5.12 o 
  -7   0   6       33.77       36.23      1.80 o 
  -6   0   6      109.13      120.65      4.74 o 
  -5   0   6       19.76       20.63      1.48 o 
  -4   0   6       39.84       37.77      2.82 o 
  -3   0   6        5.39        7.66      0.92 o 
  -2   0   6       55.77       33.56      1.38 o 
  -1   0   6        7.57        3.29      0.39 o 
   0   0   6     1095.31     1217.16     21.82 o 
   1   0   6     1346.50     1686.37     21.25 o 
   2   0   6     2172.17     2407.57     18.32 o 
   3   0   6       58.78       60.88      3.05 o 
   4   0   6        3.37        6.58      0.80 o 
   5   0   6      128.39      129.43      6.42 o 
   6   0   6        1.67        3.33      0.68 o 
  -7   1   6        7.09        6.70      1.09 o 
  -6   1   6       79.57       81.56      3.55 o 
  -5   1   6      405.81      374.89      8.54 o 
  -4   1   6        4.19        3.05      0.69 o 
  -3   1   6       13.19       15.73      0.99 o 
  -2   1   6     1701.70     1903.74     14.63 o 
  -1   1   6      434.69      366.84      4.67 o 
   0   1   6      656.91      740.60      6.57 o 
   1   1   6      281.87      386.91      5.76 o 
   2   1   6       44.62       53.62      2.12 o 
   3   1   6      290.06      255.47     10.86 o 
   4   1   6       11.42       13.13      1.09 o 
   5   1   6        2.14        4.13      1.08 o 
   6   1   6        0.27       -0.02      0.43 o 
  -7   2   6       15.02       18.66      1.11 o 
  -6   2   6        0.62        0.30      0.83 o 
  -5   2   6      212.04      218.09      5.57 o 
  -4   2   6       70.31       64.15      9.27 o 
  -3   2   6      526.52      368.37     29.51 o 
  -2   2   6       72.44      124.09      3.77 o 
  -1   2   6     4717.25     4778.70    113.58 o 
   0   2   6      582.07      649.86      5.61 o 
   1   2   6      242.63      271.56      4.86 o 
   2   2   6       88.19      109.31      3.09 o 
   3   2   6       47.21       40.62      2.55 o 
   4   2   6        3.44        4.02      0.87 o 
   5   2   6       27.95       29.12      1.87 o 
   6   2   6       12.43       17.46      1.48 o 
  -7   3   6        0.39        0.89      0.67 o 
  -6   3   6       34.92       36.19      2.37 o 
  -5   3   6        4.95        9.07      1.19 o 
  -4   3   6       46.26       44.92      3.71 o 
  -3   3   6      885.50      910.99     62.59 o 
  -2   3   6      111.79      132.55      2.73 o 
  -1   3   6       68.82      103.67      2.29 o 
   0   3   6      803.33      825.71      9.87 o 
   1   3   6      432.90      488.07      6.46 o 
   2   3   6      156.85      200.02      4.26 o 
   3   3   6      260.64      284.65     10.60 o 
   4   3   6       93.70       94.34      4.40 o 
   5   3   6        8.71        4.73      0.88 o 
   6   3   6        3.63        5.04      0.92 o 
  -7   4   6        2.39        0.96      0.75 o 
  -6   4   6       35.43       36.22      3.02 o 
  -5   4   6      178.61      170.98      4.15 o 
  -4   4   6        8.63       11.08      1.75 o 
  -3   4   6       91.79      105.33      4.92 o 
  -2   4   6        2.05        1.91      1.44 o 
  -1   4   6      281.38      259.63      3.94 o 
   0   4   6      110.12       93.29      2.81 o 
   1   4   6        1.40        9.18      1.01 o 
   2   4   6       37.81       27.04      2.00 o 
   3   4   6      142.71      138.11      5.53 o 
   4   4   6       40.59       38.01      2.13 o 
   5   4   6       10.29        7.64      1.17 o 
   6   4   6       42.51       46.37      3.66 o 
  -7   5   6        0.11       -0.42      0.78 o 
  -6   5   6       13.36       20.18      1.97 o 
  -5   5   6      145.59      138.10      3.81 o 
  -4   5   6        4.20        3.66      0.75 o 
  -3   5   6      128.67      120.71      4.80 o 
  -2   5   6       87.93      115.04      4.33 o 
  -1   5   6      286.50      241.45      4.14 o 
   0   5   6       62.15       53.14      2.37 o 
   1   5   6      350.49      330.68      9.06 o 
   2   5   6      579.33      570.64     19.42 o 
   3   5   6     1243.68     1219.36     31.92 o 
   4   5   6       59.55       61.36      2.73 o 
   5   5   6        1.88        1.67      0.67 o 
   6   5   6        8.91       12.43      1.22 o 
  -7   6   6        0.11        2.78      0.91 o 
  -6   6   6        0.66        1.72      0.75 o 
  -5   6   6        5.28        6.53      0.89 o 
  -4   6   6      234.75      210.86      5.18 o 
  -3   6   6       25.89       20.45      2.25 o 
  -2   6   6      464.83      483.65     10.94 o 
  -1   6   6       64.60       53.19      2.33 o 
   0   6   6      186.33      221.32      5.12 o 
   1   6   6        0.42        1.17      0.72 o 
   2   6   6        8.44       10.02      2.32 o 
   3   6   6      586.20      584.57     10.86 o 
   4   6   6       11.88       10.39      1.44 o 
   5   6   6       26.81       32.49      1.83 o 
  -6   7   6        0.16        0.53      0.59 o 
  -5   7   6       48.76       48.24      2.18 o 
  -4   7   6       14.79       10.73      0.91 o 
  -3   7   6       21.81       19.30      2.24 o 
  -2   7   6      419.82      419.97     14.90 o 
  -1   7   6        3.85        2.85      0.61 o 
   0   7   6      113.42       99.08      3.70 o 
   1   7   6      223.05      225.54      6.44 o 
   2   7   6      403.90      383.08      8.82 o 
   3   7   6        0.04        0.51      0.81 o 
   4   7   6        0.35        0.35      0.71 o 
   5   7   6        8.72        9.33      0.89 o 
  -6   8   6        0.18        1.40      0.79 o 
  -5   8   6        0.39        0.63      0.60 o 
  -4   8   6       92.87       79.83      2.75 o 
  -3   8   6        1.86        3.59      0.73 o 
  -2   8   6       45.44       49.94      2.88 o 
  -1   8   6        4.40        6.38      0.96 o 
   0   8   6      435.79      420.18      8.08 o 
   1   8   6        9.32        5.86      1.06 o 
   2   8   6       63.28       56.82      3.16 o 
   3   8   6        9.69       10.24      1.19 o 
   4   8   6        2.10        1.58      0.66 o 
   5   8   6       24.23       24.44      2.31 o 
  -6   9   6       64.07       85.91      3.42 o 
  -5   9   6        0.75        0.17      0.68 o 
  -4   9   6       50.80       60.13      2.24 o 
  -3   9   6      179.30      168.14      5.12 o 
  -2   9   6      182.38      196.11      4.47 o 
  -1   9   6       33.41       42.34      2.94 o 
   0   9   6      606.18      629.24     10.96 o 
   1   9   6       44.84       44.70      2.28 o 
   2   9   6      115.15      111.31      4.83 o 
   3   9   6        4.43        3.11      0.85 o 
   4   9   6        1.20        2.18      0.74 o 
  -6  10   6      145.91      178.81      7.54 o 
  -5  10   6       24.58       22.07      1.47 o 
  -4  10   6      110.17      120.00      4.24 o 
  -3  10   6        0.24        2.26      0.85 o 
  -2  10   6        9.00        7.30      0.98 o 
  -1  10   6      164.90      158.37      4.53 o 
   0  10   6        2.59        2.62      1.11 o 
   1  10   6       57.81       64.06      2.77 o 
   2  10   6       73.79       59.82      2.53 o 
   3  10   6      117.95      124.07      3.52 o 
   4  10   6        3.52        3.54      0.57 o 
  -5  11   6        1.40        0.81      0.75 o 
  -4  11   6        3.24        4.82      1.00 o 
  -3  11   6       87.90       91.31      3.42 o 
  -2  11   6      229.73      229.37      5.58 o 
  -1  11   6       96.22      101.71      3.48 o 
   0  11   6        4.89        5.56      1.00 o 
   1  11   6      229.65      222.56      5.51 o 
   2  11   6       88.23       87.24      2.89 o 
   3  11   6        0.45        0.62      0.59 o 
   4  11   6       54.66       45.84      2.36 o 
  -5  12   6       47.01       49.94      2.51 o 
  -4  12   6        0.24       -0.70      0.85 o 
  -3  12   6        1.72        1.08      0.73 o 
  -2  12   6      290.26      327.11      9.37 o 
  -1  12   6      246.80      291.56      7.37 o 
   0  12   6       45.60       40.11      2.22 o 
   1  12   6        7.94        8.57      1.12 o 
   2  12   6       25.47       23.69      1.49 o 
   3  12   6       34.49       38.05      2.47 o 
  -5  13   6        6.18        2.24      1.00 o 
  -4  13   6       17.93       16.81      1.65 o 
  -3  13   6        4.91        1.64      1.24 o 
  -2  13   6       99.36      115.98      5.07 o 
  -1  13   6      517.77      579.69      8.78 o 
   0  13   6        0.04        0.38      0.52 o 
   1  13   6       24.79       26.08      1.43 o 
   2  13   6        7.79       10.65      0.86 o 
   3  13   6        2.94        1.17      0.45 o 
  -4  14   6        5.70        6.32      1.09 o 
  -3  14   6        0.25        1.20      0.86 o 
  -2  14   6      126.18      115.09     10.63 o 
  -1  14   6       21.29       17.89      1.73 o 
   0  14   6      123.62      123.23      4.40 o 
   1  14   6        4.30        1.97      0.50 o 
   2  14   6        0.11       -0.07      0.38 o 
  -3  15   6       47.82       56.62      4.11 o 
  -2  15   6       46.81       43.56      2.91 o 
  -1  15   6        1.30        3.28      0.79 o 
   0  15   6       16.38       22.78      1.78 o 
   1  15   6       27.56       30.53      3.57 o 
  -1  16   6      132.02      108.16      3.48 o 
   0 -16   7      114.25      119.70      3.88 o 
   1 -16   7       25.21       20.14      2.55 o 
  -2 -15   7        2.89        0.69      0.64 o 
  -1 -15   7        0.04       -0.22      0.36 o 
   0 -15   7       17.98       24.45      1.36 o 
   1 -15   7        5.74        6.29      0.90 o 
   2 -15   7        8.46        6.15      1.00 o 
  -3 -14   7       15.27       13.83      1.39 o 
  -2 -14   7        0.14        0.52      0.53 o 
  -1 -14   7        7.17        5.36      0.81 o 
   0 -14   7        7.24        5.68      0.75 o 
   1 -14   7       10.10       12.48      1.00 o 
   2 -14   7        8.81       12.30      0.96 o 
   3 -14   7       14.77       17.95      1.38 o 
  -3 -13   7        0.17        0.14      0.43 o 
  -2 -13   7        0.44       -0.28      0.52 o 
  -1 -13   7       33.80       33.51      2.13 o 
   0 -13   7       22.42       18.66      1.52 o 
   1 -13   7       21.21       26.98      1.63 o 
   2 -13   7        7.42        6.73      0.93 o 
   3 -13   7        6.16        3.80      0.81 o 
   4 -13   7        2.94        0.79      0.64 o 
  -4 -12   7       10.93        9.76      1.05 o 
  -3 -12   7        0.78        1.67      0.73 o 
  -2 -12   7        3.09        3.13      0.76 o 
  -1 -12   7        0.67       -0.86      0.86 o 
   0 -12   7        1.55        1.08      0.86 o 
   1 -12   7        0.56       -0.71      0.71 o 
   2 -12   7       30.37       23.85      1.67 o 
   3 -12   7       17.97       19.14      1.69 o 
   4 -12   7        0.66        0.89      0.88 o 
  -4 -11   7        0.10        0.44      0.52 o 
  -3 -11   7       79.63       88.61      3.07 o 
  -2 -11   7       23.63       22.50      1.59 o 
  -1 -11   7      167.55      181.91      4.39 o 
   0 -11   7       13.00       17.54      1.74 o 
   1 -11   7      155.16      136.11      4.39 o 
   2 -11   7        2.02        2.08      0.83 o 
   3 -11   7        4.76        2.15      0.78 o 
   4 -11   7       10.46       10.10      1.57 o 
   5 -11   7        0.07        0.49      0.79 o 
  -5 -10   7       23.90       22.16      1.41 o 
  -4 -10   7        0.02        0.06      0.43 o 
  -3 -10   7      190.73      201.53      3.59 o 
  -2 -10   7      586.37      585.66      7.38 o 
  -1 -10   7       10.11       11.01      1.20 o 
   0 -10   7      615.68      608.34     18.68 o 
   1 -10   7       62.45       49.59      2.65 o 
   2 -10   7       22.99       23.54      1.91 o 
   3 -10   7       13.40       13.95      1.66 o 
   4 -10   7        4.57        4.72      1.35 o 
   5 -10   7       24.33       13.76      2.77 o 
  -5  -9   7        2.87        1.35      0.40 o 
  -4  -9   7       76.31       82.76      2.59 o 
  -3  -9   7       50.99       47.67      1.83 o 
  -2  -9   7     1176.52     1164.99      9.82 o 
  -1  -9   7        6.66        6.99      0.80 o 
   0  -9   7       59.55       60.67      2.88 o 
   1  -9   7       82.66       80.38      2.90 o 
   2  -9   7       75.24       60.52      2.60 o 
   3  -9   7       19.37       20.51      2.01 o 
   4  -9   7       33.04       35.71      2.11 o 
   5  -9   7        0.02       -0.70      0.75 o 
  -6  -8   7        1.54        1.43      0.52 o 
  -5  -8   7        5.96        6.27      0.73 o 
  -4  -8   7        0.01        0.70      0.64 o 
  -3  -8   7       25.73       20.53      1.18 o 
  -2  -8   7        3.31        5.60      0.69 o 
  -1  -8   7        5.74        4.41      2.32 o 
   0  -8   7       52.61       55.07      3.53 o 
   1  -8   7        0.72        1.31      0.97 o 
   2  -8   7        2.18        0.68      0.71 o 
   3  -8   7       72.19       55.05      2.52 o 
   4  -8   7        7.76        6.08      1.48 o 
   5  -8   7        0.56       -0.77      0.85 o 
  -6  -7   7        3.11        3.06      0.46 o 
  -5  -7   7       95.61       95.51      4.04 o 
  -4  -7   7       43.48       46.40      2.22 o 
  -3  -7   7       22.93       19.91      1.21 o 
  -2  -7   7      204.73      203.47      9.04 o 
  -1  -7   7       30.07       27.04      3.89 o 
   0  -7   7       22.18       16.78      1.69 o 
   1  -7   7      127.13      155.81      5.58 o 
   2  -7   7      110.85      119.98      5.48 o 
   3  -7   7      257.14      254.50      9.81 o 
   4  -7   7       48.51       54.47      2.55 o 
   5  -7   7        0.18        0.94      0.79 o 
   6  -7   7       20.30       23.40      2.39 o 
  -6  -6   7       35.31       38.37      1.62 o 
  -5  -6   7      230.04      236.35      7.51 o 
  -4  -6   7        3.06        3.03      0.82 o 
  -3  -6   7       54.77       54.72      2.06 o 
  -2  -6   7       15.65       14.53      1.89 o 
  -1  -6   7       10.86       13.31      1.59 o 
   0  -6   7      103.67      109.49      3.62 o 
   1  -6   7       83.71      100.21      3.16 o 
   2  -6   7      102.86      117.94      5.02 o 
   3  -6   7     1935.80     1897.31     51.16 o 
   4  -6   7        9.56        8.15      0.95 o 
   5  -6   7       12.16       15.11      2.05 o 
   6  -6   7        2.18        1.90      1.47 o 
  -6  -5   7        1.91        0.51      0.56 o 
  -5  -5   7        0.53        0.56      0.61 o 
  -4  -5   7        7.61        6.18      1.02 o 
  -3  -5   7        0.27        0.49      0.90 o 
  -2  -5   7        2.66        9.93      1.47 o 
  -1  -5   7      238.87      234.76      7.89 o 
   0  -5   7       14.53       13.86      1.12 o 
   1  -5   7        0.14        1.23      0.50 o 
   2  -5   7        9.63       15.40      1.48 o 
   3  -5   7      121.95      116.66      4.60 o 
   4  -5   7      115.14      116.27      3.40 o 
   5  -5   7       45.29       44.72      2.99 o 
   6  -5   7       35.40       38.74      3.23 o 
  -6  -4   7       18.58       22.84      2.11 o 
  -5  -4   7        0.03       -0.22      0.72 o 
  -4  -4   7        0.09       -0.28      0.67 o 
  -3  -4   7      138.67      110.19      5.12 o 
  -2  -4   7      480.88      419.60     13.82 o 
  -1  -4   7        5.97        3.85      0.87 o 
   0  -4   7      144.30      133.98      3.57 o 
   1  -4   7     1801.92     2088.81     15.58 o 
   2  -4   7       86.31       65.59      2.76 o 
   3  -4   7      168.57      177.30      9.03 o 
   4  -4   7      106.19       87.23      3.49 o 
   5  -4   7       55.07       60.15      4.06 o 
   6  -4   7       14.59       19.29      1.75 o 
  -7  -3   7        4.51        3.49      0.84 o 
  -6  -3   7        0.11        0.51      0.81 o 
  -5  -3   7        0.15       -0.87      0.99 o 
  -4  -3   7      170.81      175.67      8.28 o 
  -3  -3   7       11.67        7.89      1.47 o 
  -2  -3   7       88.35       58.86      3.28 o 
  -1  -3   7       17.88       14.98      1.42 o 
   0  -3   7     1090.13     1224.88     16.98 o 
   1  -3   7        5.06        1.92      0.58 o 
   2  -3   7       88.35       81.31      2.97 o 
   3  -3   7      222.45      211.92     10.95 o 
   4  -3   7        2.72        4.75      0.63 o 
   5  -3   7        5.02        1.12      0.68 o 
   6  -3   7        0.19        0.21      0.63 o 
  -7  -2   7       22.59       24.51      3.23 o 
  -6  -2   7      137.32      167.70      7.23 o 
  -5  -2   7        2.54        1.42      0.70 o 
  -4  -2   7        1.25        2.74      1.29 o 
  -3  -2   7      324.74      300.53      9.18 o 
  -2  -2   7      614.55      589.98      7.47 o 
  -1  -2   7      147.15      126.99      5.84 o 
   0  -2   7      181.45      272.75      7.85 o 
   1  -2   7       21.33       42.62      1.29 o 
   2  -2   7      479.95      512.19      7.33 o 
   3  -2   7       88.93       82.25      4.08 o 
   4  -2   7      141.60      131.27      4.92 o 
   5  -2   7       14.44        7.95      1.15 o 
   6  -2   7        5.43        5.62      1.54 o 
  -7  -1   7        4.72        2.95      1.07 o 
  -6  -1   7      139.33      164.20      7.23 o 
  -5  -1   7        9.97       12.15      1.35 o 
  -4  -1   7       57.94       46.41      2.83 o 
  -3  -1   7       15.45       18.44      1.40 o 
  -2  -1   7      359.08      414.45      6.28 o 
  -1  -1   7      736.58      660.94      9.49 o 
   0  -1   7       12.84       42.27      1.38 o 
   1  -1   7       15.84       27.15      1.33 o 
   2  -1   7       52.83       32.41      1.92 o 
   3  -1   7      303.72      293.90     16.40 o 
   4  -1   7      280.49      260.17      6.26 o 
   5  -1   7       21.62       24.88      1.96 o 
   6  -1   7        0.55        0.68      0.59 o 
  -7   0   7       65.12       54.15      5.69 o 
  -6   0   7        5.51        3.92      1.03 o 
  -5   0   7       71.61       69.64      2.74 o 
  -4   0   7       28.55       25.54      2.11 o 
  -3   0   7       21.43       31.07      1.79 o 
  -2   0   7      275.73      304.90      5.88 o 
  -1   0   7      311.80      252.84      4.02 o 
   0   0   7        2.93        7.23      0.61 o 
   1   0   7      110.02      155.37      3.86 o 
   2   0   7       75.93      114.83      2.93 o 
   3   0   7       69.03       76.65      6.01 o 
   4   0   7        5.06        2.95      1.07 o 
   5   0   7       49.78       49.50      2.59 o 
   6   0   7        8.29        6.38      0.82 o 
  -7   1   7       72.04       66.86      8.88 o 
  -6   1   7       21.56       21.90      2.08 o 
  -5   1   7       25.64       30.52      1.77 o 
  -4   1   7      237.21      184.08      6.24 o 
  -3   1   7       38.36       54.64      2.39 o 
  -2   1   7      991.10      862.87     11.02 o 
  -1   1   7        5.53        3.72      0.56 o 
   0   1   7       67.50       63.90      2.20 o 
   1   1   7      153.93      226.59      4.66 o 
   2   1   7      198.78      275.14      5.09 o 
   3   1   7      231.91      283.36     25.22 o 
   4   1   7       29.28       28.70      1.90 o 
   5   1   7        8.18        7.57      1.33 o 
   6   1   7        2.76        1.74      0.42 o 
  -7   2   7        0.88        0.97      0.85 o 
  -6   2   7        1.39        1.60      0.80 o 
  -5   2   7       24.19       23.52      1.68 o 
  -4   2   7        1.82        4.13      0.99 o 
  -3   2   7       38.78       24.20      1.65 o 
  -2   2   7     1220.29     1177.22     38.59 o 
  -1   2   7      356.57      357.85      4.96 o 
   0   2   7       33.38       39.22      1.43 o 
   1   2   7       61.67      116.99      3.36 o 
   2   2   7       31.72       20.31      1.43 o 
   3   2   7       97.79       62.98      4.91 o 
   4   2   7        6.63        8.69      1.14 o 
   5   2   7        8.04       11.88      1.30 o 
   6   2   7        2.64        2.24      0.65 o 
  -7   3   7        4.06        4.87      0.78 o 
  -6   3   7        4.98        4.42      1.24 o 
  -5   3   7       84.54       76.59      3.07 o 
  -4   3   7        6.51        5.00      0.77 o 
  -3   3   7        1.30        1.52      0.69 o 
  -2   3   7     2733.38     2294.07     37.86 o 
  -1   3   7       10.11       27.63      1.27 o 
   0   3   7      241.44      261.27      4.72 o 
   1   3   7      248.72      296.86      7.14 o 
   2   3   7       42.14       27.13      1.94 o 
   3   3   7        1.58        1.44      0.61 o 
   4   3   7       30.97       29.60      2.09 o 
   5   3   7        1.82        5.74      1.12 o 
   6   3   7       23.41       34.68      2.44 o 
  -7   4   7       20.99       20.22      1.42 o 
  -6   4   7        9.91        7.99      2.29 o 
  -5   4   7      326.51      336.51     10.36 o 
  -4   4   7       69.97       63.12      2.43 o 
  -3   4   7      312.42      305.75     10.76 o 
  -2   4   7      935.99      765.88     13.61 o 
  -1   4   7        0.27        1.02      0.48 o 
   0   4   7        0.55        0.26      0.67 o 
   1   4   7      202.74      159.82      4.64 o 
   2   4   7      170.84      177.58     12.33 o 
   3   4   7      392.19      331.19      6.91 o 
   4   4   7       10.40        6.24      1.09 o 
   5   4   7       51.46       65.85      2.95 o 
  -7   5   7       10.67       13.33      1.49 o 
  -6   5   7       11.58       10.95      1.52 o 
  -5   5   7      242.01      230.65      5.04 o 
  -4   5   7      562.24      521.78      9.68 o 
  -3   5   7       23.13       26.93      2.17 o 
  -2   5   7      688.17      640.72     21.75 o 
  -1   5   7       20.86       18.47      1.23 o 
   0   5   7       39.99       49.40      2.38 o 
   1   5   7      333.27      363.43      7.36 o 
   2   5   7      126.85      119.74      7.09 o 
   3   5   7      122.05      109.50      3.63 o 
   4   5   7       14.98       13.99      1.49 o 
   5   5   7        6.59        4.11      0.71 o 
  -7   6   7       19.33       23.01      1.74 o 
  -6   6   7       18.09       22.23      1.95 o 
  -5   6   7        3.02        2.31      0.67 o 
  -4   6   7      174.13      149.57      3.55 o 
  -3   6   7       20.02       20.32      2.35 o 
  -2   6   7        4.34        4.76      0.71 o 
  -1   6   7       25.72       15.26      1.34 o 
   0   6   7        6.21        2.25      0.75 o 
   1   6   7      107.69      117.51      4.55 o 
   2   6   7        5.75       11.61      1.10 o 
   3   6   7      285.79      262.67      6.39 o 
   4   6   7       45.72       47.60      2.41 o 
   5   6   7        3.62        2.69      0.66 o 
  -6   7   7       20.71       19.59      1.55 o 
  -5   7   7       41.88       32.64      1.69 o 
  -4   7   7       11.25       10.45      0.97 o 
  -3   7   7       75.56       76.40      2.19 o 
  -2   7   7      176.79      182.32     11.17 o 
  -1   7   7       87.13      110.54      3.90 o 
   0   7   7      681.54      674.95     11.42 o 
   1   7   7      204.82      205.33      6.66 o 
   2   7   7      228.52      229.71      6.40 o 
   3   7   7      209.37      221.75      5.65 o 
   4   7   7        2.40        2.29      0.69 o 
   5   7   7        5.85        7.29      0.99 o 
  -6   8   7        1.39        3.31      0.80 o 
  -5   8   7        0.12        0.70      0.74 o 
  -4   8   7        0.04        0.42      0.54 o 
  -3   8   7      340.22      320.38      4.96 o 
  -2   8   7        8.57        5.91      0.87 o 
  -1   8   7        0.03        0.38      0.69 o 
   0   8   7      301.80      317.34      8.11 o 
   1   8   7      173.75      184.20      5.57 o 
   2   8   7        3.45        1.06      0.85 o 
   3   8   7       94.79       99.84      3.69 o 
   4   8   7        0.01       -0.41      0.70 o 
   5   8   7        8.28        8.34      1.05 o 
  -6   9   7       61.63       72.94      2.54 o 
  -5   9   7       43.74       40.64      2.10 o 
  -4   9   7        1.60        2.05      0.64 o 
  -3   9   7      141.93      139.28      4.49 o 
  -2   9   7       77.21       75.59      3.00 o 
  -1   9   7       71.25       91.03      3.28 o 
   0   9   7       17.41       14.97      1.79 o 
   1   9   7        0.83        2.48      0.91 o 
   2   9   7       40.79       41.12      2.27 o 
   3   9   7        0.63        0.72      0.64 o 
   4   9   7        1.95        2.47      0.54 o 
  -5  10   7        4.85        6.66      0.84 o 
  -4  10   7       16.26       17.83      1.46 o 
  -3  10   7      118.61      114.16      5.92 o 
  -2  10   7       10.99       10.94      1.25 o 
  -1  10   7      118.84      123.56      4.60 o 
   0  10   7      574.62      550.52      8.67 o 
   1  10   7       12.60       14.72      1.48 o 
   2  10   7      247.79      249.55      5.49 o 
   3  10   7       13.77       12.84      1.12 o 
   4  10   7       33.23       33.53      1.78 o 
  -5  11   7       11.65        8.34      1.19 o 
  -4  11   7       19.28       22.25      1.73 o 
  -3  11   7        4.90        3.36      0.66 o 
  -2  11   7        0.04        0.47      0.59 o 
  -1  11   7       15.77       12.34      1.53 o 
   0  11   7       31.05       29.56      1.70 o 
   1  11   7        1.84        3.20      0.83 o 
   2  11   7       30.83       26.09      1.56 o 
   3  11   7       16.32       15.56      1.52 o 
  -5  12   7        3.47        1.22      0.68 o 
  -4  12   7        0.26       -0.11      0.56 o 
  -3  12   7        0.00       -0.22      0.66 o 
  -2  12   7       37.33       37.55      2.86 o 
  -1  12   7      214.23      196.93     13.80 o 
   0  12   7      131.68      127.24      3.33 o 
   1  12   7        2.50        3.76      0.80 o 
   2  12   7      105.72      101.02      3.08 o 
   3  12   7        6.44        6.25      0.67 o 
  -4  13   7       11.80        7.68      1.03 o 
  -3  13   7        7.53        5.68      1.49 o 
  -2  13   7      109.14      108.83      6.75 o 
  -1  13   7        0.80        0.91      0.66 o 
   0  13   7       20.51       24.86      1.77 o 
   1  13   7        1.05        0.38      0.45 o 
   2  13   7        0.10        0.24      0.46 o 
  -4  14   7        2.32        2.69      0.70 o 
  -3  14   7       35.07       33.47      2.88 o 
  -2  14   7      156.08      149.63     12.59 o 
  -1  14   7        0.38        1.46      0.81 o 
   0  14   7       27.68       25.15      1.40 o 
   1  14   7       71.69       63.22      3.20 o 
   2  14   7       15.55       11.79      1.62 o 
  -3  15   7        0.36       -0.32      0.66 o 
  -2  15   7       63.58       65.09      3.24 o 
  -1  15   7        1.06       -0.35      0.56 o 
   0  15   7       10.10       13.87      1.31 o 
  -1 -15   8        2.81        3.56      0.64 o 
   0 -15   8        0.77        1.27      0.48 o 
   1 -15   8       41.26       38.21      2.21 o 
   2 -15   8       13.08       11.65      1.86 o 
  -2 -14   8        8.65       12.67      1.21 o 
  -1 -14   8       33.41       33.59      1.90 o 
   0 -14   8       24.55       23.21      1.37 o 
   1 -14   8       11.26       11.21      0.89 o 
   2 -14   8        6.21        6.92      0.84 o 
   3 -14   8        5.49        4.84      1.12 o 
  -3 -13   8        8.85       10.88      0.93 o 
  -2 -13   8        2.37        4.74      0.75 o 
  -1 -13   8       10.09        9.48      1.02 o 
   0 -13   8       47.91       50.48      2.32 o 
   1 -13   8       69.82       69.69      2.49 o 
   2 -13   8       37.96       34.91      1.79 o 
   3 -13   8       36.51       32.98      1.79 o 
   4 -13   8        4.74        1.92      1.25 o 
  -4 -12   8        0.00        0.35      0.36 o 
  -3 -12   8        3.27        3.28      0.74 o 
  -2 -12   8        3.25        3.73      0.72 o 
  -1 -12   8        4.66        4.45      0.80 o 
   0 -12   8       48.10       52.37      2.48 o 
   1 -12   8       16.68       18.94      1.52 o 
   2 -12   8       12.45        8.66      1.06 o 
   3 -12   8       18.99       13.30      1.31 o 
   4 -12   8        7.15        8.87      1.40 o 
  -4 -11   8       11.29        8.51      0.84 o 
  -3 -11   8       38.29       45.50      2.19 o 
  -2 -11   8       63.85       76.66      2.66 o 
  -1 -11   8      195.93      197.97      4.57 o 
   0 -11   8       19.73       14.67      1.51 o 
   1 -11   8      444.61      417.18      8.32 o 
   2 -11   8        8.65        6.36      1.01 o 
   3 -11   8        7.63        6.81      1.28 o 
   4 -11   8       39.11       48.78      2.15 o 
  -5 -10   8        0.63        0.52      0.37 o 
  -4 -10   8        0.35       -0.04      0.48 o 
  -3 -10   8        6.09        4.80      0.75 o 
  -2 -10   8      539.63      565.11      8.13 o 
  -1 -10   8        2.49        2.67      0.62 o 
   0 -10   8      264.11      286.54      6.40 o 
   1 -10   8        0.69       -0.66      0.66 o 
   2 -10   8      127.93      127.89      5.60 o 
   3 -10   8       46.05       39.55      2.21 o 
   4 -10   8       14.88       19.12      1.74 o 
   5 -10   8        0.66        0.72      0.56 o 
  -5  -9   8        0.89        0.64      0.33 o 
  -4  -9   8        6.20        8.01      0.85 o 
  -3  -9   8       13.26       12.36      0.98 o 
  -2  -9   8       21.82       27.30      1.41 o 
  -1  -9   8      157.32      159.91      3.13 o 
   0  -9   8       17.59       20.31      1.53 o 
   1  -9   8        6.79        7.68      0.86 o 
   2  -9   8       29.20       23.40      1.49 o 
   3  -9   8       13.96        6.29      1.11 o 
   4  -9   8        0.22        0.47      0.67 o 
   5  -9   8        2.15        1.74      0.68 o 
  -5  -8   8       50.04       58.35      2.06 o 
  -4  -8   8        2.13        1.85      0.78 o 
  -3  -8   8      148.31      148.83      3.26 o 
  -2  -8   8     1058.33     1107.89     13.02 o 
  -1  -8   8       62.58       63.89      2.50 o 
   0  -8   8        8.72       10.53      2.04 o 
   1  -8   8      344.91      333.12     10.94 o 
   2  -8   8       41.44       40.04      2.23 o 
   3  -8   8        6.22        3.32      0.64 o 
   4  -8   8      195.90      215.66      4.93 o 
   5  -8   8        0.96       -0.32      0.94 o 
  -6  -7   8       22.42       15.93      1.05 o 
  -5  -7   8       79.54       84.04      3.72 o 
  -4  -7   8       26.66       36.32      1.91 o 
  -3  -7   8        1.32        1.85      0.75 o 
  -2  -7   8       65.09       62.93      2.16 o 
  -1  -7   8        0.13       -0.65      1.66 o 
   0  -7   8        6.12        7.66      1.75 o 
   1  -7   8       12.87        5.50      0.93 o 
   2  -7   8      102.14       92.83      3.04 o 
   3  -7   8      194.89      197.82      6.51 o 
   4  -7   8        4.64        3.95      0.73 o 
   5  -7   8       41.58       39.61      3.63 o 
  -6  -6   8        8.49        7.56      0.71 o 
  -5  -6   8      160.51      175.01      6.76 o 
  -4  -6   8       26.64       19.73      1.67 o 
  -3  -6   8       19.92       23.43      1.26 o 
  -2  -6   8       29.54       21.03      2.28 o 
  -1  -6   8        0.14        0.40      1.04 o 
   0  -6   8        2.58        4.90      1.22 o 
   1  -6   8        1.57        1.39      0.54 o 
   2  -6   8       15.41       14.84      1.87 o 
   3  -6   8      161.09      151.58      5.02 o 
   4  -6   8      462.42      510.53      8.02 o 
   5  -6   8        4.12        4.84      1.10 o 
   6  -6   8       12.50       10.88      1.69 o 
  -6  -5   8        5.69        5.39      1.03 o 
  -5  -5   8       10.40       10.88      1.12 o 
  -4  -5   8       12.00       11.77      1.22 o 
  -3  -5   8       13.28       13.09      1.42 o 
  -2  -5   8        2.08        2.22      0.96 o 
  -1  -5   8      113.95      111.66     10.35 o 
   0  -5   8      249.37      200.74      4.70 o 
   1  -5   8       52.61       62.17      2.46 o 
   2  -5   8       32.79       31.92      2.39 o 
   3  -5   8      339.51      332.51     10.90 o 
   4  -5   8      125.06      120.03      3.23 o 
   5  -5   8        3.07        4.36      1.15 o 
   6  -5   8        0.76        1.45      0.85 o 
  -6  -4   8        3.18        3.84      0.82 o 
  -5  -4   8        4.14        3.35      0.74 o 
  -4  -4   8       11.57       11.60      1.28 o 
  -3  -4   8       65.62       65.55      4.12 o 
  -2  -4   8       27.96       31.82      2.61 o 
  -1  -4   8        6.77        7.44      0.92 o 
   0  -4   8      547.08      475.72      7.40 o 
   1  -4   8      174.93      150.15      3.56 o 
   2  -4   8        2.76        1.84      0.71 o 
   3  -4   8       43.97       44.26      1.56 o 
   4  -4   8        1.66        2.51      0.57 o 
   5  -4   8       19.68       20.50      1.89 o 
   6  -4   8        0.74        0.28      0.78 o 
  -7  -3   8        1.62        0.26      0.53 o 
  -6  -3   8       15.71       16.52      1.80 o 
  -5  -3   8       21.10       16.91      1.44 o 
  -4  -3   8       10.68       11.96      1.36 o 
  -3  -3   8      750.12      691.87     15.72 o 
  -2  -3   8        0.04       -0.01      0.78 o 
  -1  -3   8       63.45       56.18      4.98 o 
   0  -3   8      433.44      344.11      6.49 o 
   1  -3   8        1.90        7.44      0.81 o 
   2  -3   8       61.55       66.43      2.53 o 
   3  -3   8       60.97       54.93      1.80 o 
   4  -3   8        1.77        0.65      0.71 o 
   5  -3   8       24.54       23.41      2.20 o 
   6  -3   8        5.77       10.31      1.03 o 
  -7  -2   8       13.86       10.68      1.32 o 
  -6  -2   8      107.36      130.54      4.94 o 
  -5  -2   8       31.39       32.98      2.15 o 
  -4  -2   8        8.48       11.84      1.17 o 
  -3  -2   8       14.62       10.00      1.37 o 
  -2  -2   8        0.20        2.04      0.76 o 
  -1  -2   8      266.99      292.39      6.85 o 
   0  -2   8      571.64      430.69     13.68 o 
   1  -2   8       60.45       53.72      1.94 o 
   2  -2   8       32.12       18.73      1.30 o 
   3  -2   8      178.24      171.79      3.41 o 
   4  -2   8      371.64      330.47     17.18 o 
   5  -2   8       16.68       18.02      1.89 o 
   6  -2   8        0.99        1.96      0.57 o 
  -7  -1   8      114.85       91.99      3.86 o 
  -6  -1   8        6.02        8.80      2.26 o 
  -5  -1   8        0.04       -0.86      0.86 o 
  -4  -1   8       25.48       23.73      1.52 o 
  -3  -1   8       10.82        3.93      0.84 o 
  -2  -1   8      152.65      143.62      5.08 o 
  -1  -1   8        1.18        1.77      0.54 o 
   0  -1   8        0.37        1.46      0.45 o 
   1  -1   8      201.62      210.44     10.84 o 
   2  -1   8        8.82       19.27      1.57 o 
   3  -1   8        4.10        3.93      0.62 o 
   4  -1   8        1.53        4.04      0.89 o 
   5  -1   8       21.42       19.40      1.84 o 
   6  -1   8        6.26        6.29      0.77 o 
  -7   0   8      168.82      131.11     29.06 o 
  -6   0   8       53.04       46.70      2.48 o 
  -5   0   8       13.99       14.93      1.26 o 
  -4   0   8       96.05       96.21      3.76 o 
  -3   0   8      138.05      147.91      4.38 o 
  -2   0   8       89.11       79.42      3.76 o 
  -1   0   8       95.78       62.15      1.84 o 
   0   0   8      134.37      131.84      2.84 o 
   1   0   8       76.08       70.27      2.45 o 
   2   0   8      122.77       96.24      3.43 o 
   3   0   8       31.56       34.95      1.90 o 
   4   0   8        1.63        3.08      0.84 o 
   5   0   8        0.18       -0.03      0.67 o 
   6   0   8        5.40       12.13      0.91 o 
  -7   1   8        2.26        6.83      1.59 o 
  -6   1   8       38.75       47.77      2.59 o 
  -5   1   8        2.14        2.80      0.64 o 
  -4   1   8      621.48      535.70     12.62 o 
  -3   1   8        1.27        3.21      0.88 o 
  -2   1   8     1051.69     1072.12     11.83 o 
  -1   1   8     1244.73     1186.30     12.81 o 
   0   1   8      314.53      308.97      4.07 o 
   1   1   8        0.37        2.87      0.58 o 
   2   1   8       21.61       23.74      1.65 o 
   3   1   8       14.30        9.67      0.94 o 
   4   1   8       22.62       16.99      1.68 o 
   5   1   8       44.53       47.57      2.50 o 
   6   1   8        1.51        3.67      0.71 o 
  -7   2   8       15.64       10.68      1.87 o 
  -6   2   8       17.21       15.89      1.96 o 
  -5   2   8        0.08        1.48      0.82 o 
  -4   2   8      782.78      716.15     16.23 o 
  -3   2   8       22.66       22.59      1.91 o 
  -2   2   8     3914.06     3901.27    122.52 o 
  -1   2   8      222.42      280.34      4.72 o 
   0   2   8      279.50      259.83      4.04 o 
   1   2   8       56.19      128.03      3.75 o 
   2   2   8      157.58      143.61      5.12 o 
   3   2   8        3.59        3.68      0.64 o 
   4   2   8        2.89        3.20      1.25 o 
   5   2   8        6.84        5.75      0.92 o 
   6   2   8        2.82        6.01      1.44 o 
  -7   3   8        1.37        0.31      0.85 o 
  -6   3   8       12.97       13.79      1.90 o 
  -5   3   8       27.11       21.67      1.64 o 
  -4   3   8       23.28       26.34      1.78 o 
  -3   3   8       68.80       50.47      2.71 o 
  -2   3   8     4108.27     3861.56     35.06 o 
  -1   3   8        3.41        2.16      1.01 o 
   0   3   8        3.24        1.29      0.64 o 
   1   3   8        0.25        1.61      1.47 o 
   2   3   8        0.94        0.64      0.79 o 
   3   3   8        0.08       -0.18      0.64 o 
   4   3   8        1.82        2.22      0.92 o 
   5   3   8        2.56        3.10      0.93 o 
  -7   4   8        4.61        3.43      0.98 o 
  -6   4   8        8.86       12.68      1.66 o 
  -5   4   8      306.25      338.49      6.30 o 
  -4   4   8       15.66       13.46      1.08 o 
  -3   4   8      242.05      191.77      5.94 o 
  -2   4   8      495.93      473.15     10.34 o 
  -1   4   8        0.01        1.72      0.61 o 
   0   4   8       36.12       27.40      2.05 o 
   1   4   8      476.54      562.36     29.33 o 
   2   4   8       66.41       77.59      4.75 o 
   3   4   8       57.42       55.09      2.74 o 
   4   4   8        4.43        4.08      1.05 o 
   5   4   8       30.79       29.40      2.32 o 
  -6   5   8        6.75        4.59      1.10 o 
  -5   5   8       15.14       11.52      1.09 o 
  -4   5   8      296.01      270.73      5.26 o 
  -3   5   8       70.02       58.77      3.34 o 
  -2   5   8      523.68      480.39     16.15 o 
  -1   5   8        5.47        5.39      0.85 o 
   0   5   8       17.83       22.56      1.71 o 
   1   5   8      383.08      396.96     10.28 o 
   2   5   8       31.90       35.94      1.87 o 
   3   5   8      343.59      327.04      5.80 o 
   4   5   8       94.57       96.72      3.54 o 
   5   5   8       28.30       35.43      2.51 o 
  -6   6   8        0.99        0.51      0.69 o 
  -5   6   8        3.55        1.79      0.67 o 
  -4   6   8       19.35       17.72      1.42 o 
  -3   6   8        7.12       10.47      0.95 o 
  -2   6   8       10.07        7.21      0.98 o 
  -1   6   8       19.62       17.23      1.73 o 
   0   6   8       63.17       57.49      2.82 o 
   1   6   8       13.11       19.04      1.97 o 
   2   6   8      251.18      216.18      5.16 o 
   3   6   8      556.74      579.79     14.31 o 
   4   6   8       44.96       51.74      3.19 o 
   5   6   8       24.26       25.65      1.88 o 
  -6   7   8       12.91       17.27      1.59 o 
  -5   7   8       38.00       39.81      1.82 o 
  -4   7   8        3.67        2.70      0.67 o 
  -3   7   8       40.94       34.51      1.70 o 
  -2   7   8      109.99      102.62      7.13 o 
  -1   7   8       14.30       11.76      1.37 o 
   0   7   8      145.43      158.45      4.91 o 
   1   7   8       50.94       54.84      2.31 o 
   2   7   8      396.07      402.55      7.66 o 
   3   7   8      266.02      275.01      6.18 o 
   4   7   8        1.67        0.92      0.55 o 
   5   7   8        0.06       -0.54      0.54 o 
  -6   8   8        0.20        0.16      0.64 o 
  -5   8   8        0.01        0.95      0.54 o 
  -4   8   8       33.20       36.93      1.69 o 
  -3   8   8      130.64      124.46      3.34 o 
  -2   8   8      229.51      203.00      4.73 o 
  -1   8   8      284.32      310.15      8.33 o 
   0   8   8      142.03      134.73      3.54 o 
   1   8   8      252.96      235.10      5.89 o 
   2   8   8       87.93       91.41      3.97 o 
   3   8   8      562.74      595.74     12.58 o 
   4   8   8        1.22        1.41      0.63 o 
  -6   9   8        8.39        8.88      1.87 o 
  -5   9   8       21.80       19.98      1.45 o 
  -4   9   8      155.15      143.73      3.42 o 
  -3   9   8       47.14       45.03      2.33 o 
  -2   9   8       15.92       14.41      1.41 o 
  -1   9   8      490.46      523.43     13.77 o 
   0   9   8      454.07      428.16     14.54 o 
   1   9   8       58.96       46.35      2.65 o 
   2   9   8        0.14        1.11      0.78 o 
   3   9   8       23.27       18.55      1.54 o 
   4   9   8       31.35       31.80      1.66 o 
  -5  10   8        3.87        4.63      0.94 o 
  -4  10   8       25.88       23.33      1.61 o 
  -3  10   8       91.86       96.70      4.15 o 
  -2  10   8       83.80       78.92      3.15 o 
  -1  10   8        2.40        2.93      0.96 o 
   0  10   8      104.85      107.18      4.93 o 
   1  10   8       85.75       85.79      3.10 o 
   2  10   8        5.39        5.59      0.88 o 
   3  10   8      111.92      110.70      3.00 o 
   4  10   8       12.59       19.98      3.10 o 
  -5  11   8       10.63        6.96      1.32 o 
  -4  11   8       10.41        8.42      1.07 o 
  -3  11   8       26.87       24.66      1.70 o 
  -2  11   8        7.56        7.06      1.08 o 
  -1  11   8       25.51       24.60      1.99 o 
   0  11   8        0.06       -0.30      1.11 o 
   1  11   8        7.92        7.32      1.07 o 
   2  11   8       27.28       20.50      1.40 o 
   3  11   8        9.73        8.43      0.90 o 
  -5  12   8        6.67        2.40      0.78 o 
  -4  12   8        2.19        0.93      0.54 o 
  -3  12   8        9.71        4.56      0.92 o 
  -2  12   8        3.61        4.52      0.98 o 
  -1  12   8        4.91        5.86      0.96 o 
   0  12   8       23.12       27.88      1.70 o 
   1  12   8       76.90       71.26      2.36 o 
   2  12   8       19.23       18.13      1.05 o 
   3  12   8        8.78       10.39      1.53 o 
  -4  13   8        6.58        7.16      1.24 o 
  -3  13   8       45.50       47.20      3.44 o 
  -2  13   8      125.94      135.84      7.26 o 
  -1  13   8        2.37        1.13      1.10 o 
   0  13   8       20.34       18.87      1.81 o 
   1  13   8       86.77       94.89      3.06 o 
   2  13   8       25.74       26.11      1.50 o 
  -3  14   8       20.81       11.80      1.45 o 
  -2  14   8      148.32      154.49     13.27 o 
  -1  14   8       12.94       14.17      1.21 o 
   0  14   8        1.07        0.58      0.46 o 
   1  14   8       42.46       43.54      1.67 o 
  -2  15   8        0.46        0.36      0.82 o 
  -1  15   8       52.05       60.48      2.99 o 
   0  15   8        0.06        0.75      0.48 o 
  -1 -15   9        0.22        0.02      0.33 o 
   0 -15   9       43.33       45.72      2.76 o 
   1 -15   9        6.99        9.16      0.80 o 
  -2 -14   9       14.27       14.22      1.31 o 
  -1 -14   9        6.58        7.30      0.89 o 
   0 -14   9       15.66       11.73      0.95 o 
   1 -14   9       15.00       10.54      0.99 o 
   2 -14   9       43.60       34.51      2.36 o 
  -3 -13   9        2.45        1.27      0.52 o 
  -2 -13   9        0.75        0.15      0.49 o 
  -1 -13   9       21.34       22.16      1.49 o 
   0 -13   9        3.07        2.32      0.71 o 
   1 -13   9        4.28        6.54      0.90 o 
   2 -13   9       35.61       35.65      2.06 o 
   3 -13   9        2.36        2.08      0.59 o 
  -4 -12   9        0.00        0.33      1.08 o 
  -3 -12   9        6.54        7.40      0.89 o 
  -2 -12   9        7.06        7.24      0.97 o 
  -1 -12   9       24.90       23.52      1.63 o 
   0 -12   9        1.54        2.56      0.77 o 
   1 -12   9       56.45       57.71      2.88 o 
   2 -12   9        8.53        9.82      1.21 o 
   3 -12   9       13.51       12.13      1.13 o 
   4 -12   9       20.40       17.66      2.62 o 
  -4 -11   9        0.97        1.33      0.81 o 
  -3 -11   9       19.56       16.27      1.19 o 
  -2 -11   9       19.08       20.58      1.56 o 
  -1 -11   9        3.33        0.81      0.84 o 
   0 -11   9       22.42       13.40      1.37 o 
   1 -11   9       29.37       21.18      1.56 o 
   2 -11   9       64.34       54.55      2.67 o 
   3 -11   9        0.30        0.67      0.84 o 
   4 -11   9        4.86        4.39      0.89 o 
  -5 -10   9        0.00        0.07      0.37 o 
  -4 -10   9        0.40        0.34      0.44 o 
  -3 -10   9       14.38       16.06      1.06 o 
  -2 -10   9        6.89        7.64      0.87 o 
  -1 -10   9       55.18       49.61      2.34 o 
   0 -10   9        4.51        4.49      0.84 o 
   1 -10   9        0.62       -0.69      0.69 o 
   2 -10   9       73.76       64.52      3.02 o 
   3 -10   9       37.11       37.40      2.22 o 
   4 -10   9       24.65       24.95      1.80 o 
  -5  -9   9       20.58       18.55      0.92 o 
  -4  -9   9       20.09       19.85      1.30 o 
  -3  -9   9       45.09       41.57      1.75 o 
  -2  -9   9      210.90      214.23      4.14 o 
  -1  -9   9      121.27      114.04      2.74 o 
   0  -9   9        1.12        0.05      0.69 o 
   1  -9   9       16.21        5.86      0.92 o 
   2  -9   9       23.64       27.41      1.82 o 
   3  -9   9        0.28       -0.55      0.55 o 
   4  -9   9        8.85       11.87      1.18 o 
   5  -9   9        0.10       -0.76      0.76 o 
  -5  -8   9       21.22       18.96      1.17 o 
  -4  -8   9        6.28        6.55      0.71 o 
  -3  -8   9      317.67      344.86      5.95 o 
  -2  -8   9     1231.74     1303.66     19.79 o 
  -1  -8   9       79.81       68.17      2.06 o 
   0  -8   9       35.59       32.70      1.62 o 
   1  -8   9       23.73       16.67      1.17 o 
   2  -8   9        0.05        1.25      0.69 o 
   3  -8   9       18.60       17.61      1.38 o 
   4  -8   9       11.13       12.37      1.29 o 
   5  -8   9        0.08        0.51      0.65 o 
  -6  -7   9        0.04        0.04      0.29 o 
  -5  -7   9       48.18       55.09      2.10 o 
  -4  -7   9       64.86       70.10      2.81 o 
  -3  -7   9       10.95       10.04      0.99 o 
  -2  -7   9      434.08      454.95     12.46 o 
  -1  -7   9      135.54      117.56      9.10 o 
   0  -7   9        1.04        0.23      1.94 o 
   1  -7   9        3.01        7.66      0.84 o 
   2  -7   9        3.00        3.96      0.76 o 
   3  -7   9       55.05       52.59      2.41 o 
   4  -7   9       28.00       30.12      1.65 o 
   5  -7   9       35.27       47.97      4.40 o 
  -6  -6   9       24.73       17.62      1.41 o 
  -5  -6   9        0.55        1.62      0.66 o 
  -4  -6   9       16.32       14.50      1.24 o 
  -3  -6   9        1.01        1.04      0.50 o 
  -2  -6   9        0.31        0.69      1.23 o 
  -1  -6   9      108.45      105.82      9.66 o 
   0  -6   9        0.03        0.78      0.85 o 
   1  -6   9       33.37       30.51      2.30 o 
   2  -6   9      234.24      222.76      7.64 o 
   3  -6   9       92.61       94.79      3.46 o 
   4  -6   9        9.74        8.26      0.94 o 
   5  -6   9        8.21        5.45      1.39 o 
  -6  -5   9        4.43        5.77      0.93 o 
  -5  -5   9       22.88       27.89      1.66 o 
  -4  -5   9       10.31        7.07      0.97 o 
  -3  -5   9       38.70       31.31      1.55 o 
  -2  -5   9       56.33       50.37      3.52 o 
  -1  -5   9      410.25      384.40     26.94 o 
   0  -5   9      278.63      298.22      7.12 o 
   1  -5   9       83.09       66.34      3.00 o 
   2  -5   9       12.19       12.85      1.36 o 
   3  -5   9      110.37       94.36      2.93 o 
   4  -5   9      237.91      252.38      5.69 o 
   5  -5   9        5.92        7.71      1.08 o 
  -6  -4   9        0.04        0.22      0.54 o 
  -5  -4   9       42.99       40.87      2.07 o 
  -4  -4   9      119.33      112.36      4.71 o 
  -3  -4   9        0.60        0.64      0.64 o 
  -2  -4   9       32.91       28.18      2.55 o 
  -1  -4   9      370.72      276.61     14.93 o 
   0  -4   9       11.12       16.07      1.27 o 
   1  -4   9       14.64       12.11      1.54 o 
   2  -4   9       95.95       89.99      3.67 o 
   3  -4   9      453.22      458.50      9.52 o 
   4  -4   9        7.41        3.86      0.82 o 
   5  -4   9        0.00       -0.66      0.66 o 
   6  -4   9       16.76       13.20      1.91 o 
  -6  -3   9       24.40       25.35      3.44 o 
  -5  -3   9        7.55        7.03      1.09 o 
  -4  -3   9       19.80       13.87      1.44 o 
  -3  -3   9       14.23       14.12      2.03 o 
  -2  -3   9      331.98      301.34      8.23 o 
  -1  -3   9       77.92       81.86      6.06 o 
   0  -3   9       37.14       21.06      1.40 o 
   1  -3   9      308.37      290.86      8.75 o 
   2  -3   9      294.27      297.31      9.98 o 
   3  -3   9        1.07        1.62      0.63 o 
   4  -3   9        2.75        2.64      0.82 o 
   5  -3   9       27.41       33.19      2.05 o 
   6  -3   9        0.04        0.04      2.30 o 
  -6  -2   9        4.23        2.12      1.05 o 
  -5  -2   9        1.16        0.55      0.71 o 
  -4  -2   9      280.07      307.75      8.09 o 
  -3  -2   9       39.69       48.36      2.96 o 
  -2  -2   9        0.03        2.56      1.74 o 
  -1  -2   9      906.96      803.51     14.09 o 
   0  -2   9      553.33      534.57      8.96 o 
   1  -2   9      174.40      192.39      6.03 o 
   2  -2   9        2.76        1.55      0.60 o 
   3  -2   9       50.70       46.88      1.89 o 
   4  -2   9      142.69      120.46      4.89 o 
   5  -2   9       26.27       25.04      1.98 o 
   6  -2   9        4.16        7.70      0.81 o 
  -7  -1   9      134.75      143.80      6.00 o 
  -6  -1   9        5.28        7.73      1.14 o 
  -5  -1   9        5.25        5.08      1.10 o 
  -4  -1   9      183.89      181.66      5.37 o 
  -3  -1   9        2.00        0.00      0.83 o 
  -2  -1   9       60.84       63.29      3.60 o 
  -1  -1   9       75.52       41.69      2.31 o 
   0  -1   9       32.17       16.52      0.97 o 
   1  -1   9       18.32       38.06      3.51 o 
   2  -1   9       29.01       27.70      2.70 o 
   3  -1   9       21.73       19.78      1.24 o 
   4  -1   9        5.74        5.08      0.98 o 
   5  -1   9       13.35       20.90      1.75 o 
   6  -1   9        0.63        0.44      0.53 o 
  -7   0   9       38.17       54.46      3.87 o 
  -6   0   9       69.60       76.70      5.48 o 
  -5   0   9      116.65      114.96      3.40 o 
  -4   0   9      182.20      181.53      4.59 o 
  -3   0   9       55.05       43.85      3.15 o 
  -2   0   9      154.08      149.42      5.51 o 
  -1   0   9      709.61      707.31      9.57 o 
   0   0   9        0.55        1.18      0.42 o 
   1   0   9       12.19       11.54      1.11 o 
   2   0   9        8.31        8.04      1.21 o 
   3   0   9       22.36       19.55      1.21 o 
   4   0   9       93.04       77.63      3.22 o 
   5   0   9        4.68        6.63      0.86 o 
   6   0   9       10.31       12.28      1.68 o 
  -7   1   9       42.26       36.95      3.23 o 
  -6   1   9        3.96        3.67      0.77 o 
  -5   1   9       48.77       50.23      3.27 o 
  -4   1   9        1.96        3.84      0.97 o 
  -3   1   9        0.07        2.02      1.06 o 
  -2   1   9       27.41       15.46      1.50 o 
  -1   1   9      204.87      158.18      2.91 o 
   0   1   9        3.69        5.07      0.67 o 
   1   1   9      702.25      824.86     39.62 o 
   2   1   9      134.14      132.73      4.88 o 
   3   1   9        0.06        1.72      0.62 o 
   4   1   9      331.59      302.79     10.70 o 
   5   1   9       33.56       38.18      1.93 o 
  -7   2   9        3.63        1.86      0.95 o 
  -6   2   9        0.07        0.33      1.02 o 
  -5   2   9       11.97        9.84      1.34 o 
  -4   2   9      116.70      104.90      3.22 o 
  -3   2   9      183.09      151.87      4.75 o 
  -2   2   9     2438.34     2314.53     27.06 o 
  -1   2   9       25.62       24.73      1.44 o 
   0   2   9      774.43      788.84      8.91 o 
   1   2   9      513.76      562.92     11.66 o 
   2   2   9       90.47      116.09      5.61 o 
   3   2   9        0.06       -0.95      0.95 o 
   4   2   9       51.92       41.84      2.76 o 
   5   2   9        0.77        0.05      0.65 o 
  -7   3   9       23.89       28.32      2.66 o 
  -6   3   9       22.83       20.69      1.93 o 
  -5   3   9        6.77        5.38      1.07 o 
  -4   3   9       50.69       43.20      2.04 o 
  -3   3   9       45.42       44.53      2.66 o 
  -2   3   9      922.53      805.08     16.22 o 
  -1   3   9      330.14      314.58      5.65 o 
   0   3   9      173.40      195.40      5.45 o 
   1   3   9      121.39      147.39      6.11 o 
   2   3   9       26.58       21.66      2.59 o 
   3   3   9        0.07       -0.57      0.79 o 
   4   3   9       22.27       18.54      1.76 o 
   5   3   9        4.04        8.40      1.02 o 
  -6   4   9        1.40        0.45      0.89 o 
  -5   4   9       56.46       65.56      2.75 o 
  -4   4   9       94.73       89.21      3.44 o 
  -3   4   9      240.36      210.76      6.49 o 
  -2   4   9       20.83       23.85      1.75 o 
  -1   4   9     1332.38     1280.19     14.20 o 
   0   4   9       90.93       82.79      3.68 o 
   1   4   9      148.40      194.85     10.38 o 
   2   4   9       28.75       20.17      1.51 o 
   3   4   9       13.08        9.04      1.14 o 
   4   4   9       14.77       12.22      1.53 o 
   5   4   9        8.95        8.05      1.01 o 
  -6   5   9        2.85        2.68      0.84 o 
  -5   5   9        2.00        2.96      0.76 o 
  -4   5   9      157.16      141.79      3.74 o 
  -3   5   9       42.79       38.95      1.63 o 
  -2   5   9       45.47       41.71      3.00 o 
  -1   5   9        1.58        1.78      0.79 o 
   0   5   9      560.08      474.05      8.08 o 
   1   5   9       87.76       69.18      3.66 o 
   2   5   9      229.01      214.75      4.08 o 
   3   5   9      708.43      743.49     20.15 o 
   4   5   9        1.01        0.80      1.04 o 
   5   5   9       11.99       14.77      1.45 o 
  -6   6   9        0.03        0.92      0.70 o 
  -5   6   9       13.03        6.19      0.90 o 
  -4   6   9       53.15       43.74      2.19 o 
  -3   6   9       44.67       41.49      1.81 o 
  -2   6   9        0.90        0.19      0.59 o 
  -1   6   9       12.30       10.92      1.48 o 
   0   6   9       25.98       32.04      2.21 o 
   1   6   9        0.11        0.29      0.68 o 
   2   6   9        8.08        7.44      1.34 o 
   3   6   9        8.04        9.37      1.49 o 
   4   6   9        2.65        3.45      0.95 o 
   5   6   9       22.19       24.90      1.51 o 
  -6   7   9       43.64       54.56      2.60 o 
  -5   7   9       20.72       14.80      1.24 o 
  -4   7   9        1.45        1.82      0.99 o 
  -3   7   9      100.66       85.08      3.09 o 
  -2   7   9        0.67        0.46      0.74 o 
  -1   7   9        0.47        0.75      0.59 o 
   0   7   9       12.27       12.66      1.12 o 
   1   7   9      165.03      148.93      3.90 o 
   2   7   9      647.73      618.98     10.61 o 
   3   7   9       40.11       40.69      2.33 o 
   4   7   9       17.16       20.08      1.98 o 
  -6   8   9       21.92       23.58      3.11 o 
  -5   8   9        0.04       -0.60      0.60 o 
  -4   8   9        1.83        1.82      0.61 o 
  -3   8   9       59.22       51.09      2.06 o 
  -2   8   9        3.21        2.21      0.74 o 
  -1   8   9      711.19      695.53     11.95 o 
   0   8   9       78.27       73.24      2.69 o 
   1   8   9      156.46      162.92      6.21 o 
   2   8   9       50.85       54.23      2.69 o 
   3   8   9       63.07       62.65      2.99 o 
   4   8   9        1.93        1.22      0.56 o 
  -6   9   9        0.40       -0.69      0.79 o 
  -5   9   9       16.71       12.50      1.16 o 
  -4   9   9       54.72       55.83      2.54 o 
  -3   9   9       13.07       14.61      1.49 o 
  -2   9   9       87.44       90.12      3.65 o 
  -1   9   9        0.06        0.00      0.72 o 
   0   9   9        2.05        6.89      1.39 o 
   1   9   9      218.08      220.95      6.03 o 
   2   9   9       11.25       15.69      1.60 o 
   3   9   9       14.41       16.20      1.37 o 
   4   9   9       11.28       11.65      1.18 o 
  -5  10   9        0.37        0.27      0.59 o 
  -4  10   9        0.03        0.77      0.63 o 
  -3  10   9        0.24       -0.29      0.83 o 
  -2  10   9        9.06        9.80      1.19 o 
  -1  10   9        2.38        4.28      1.16 o 
   0  10   9        5.08        6.54      1.33 o 
   1  10   9       19.24       19.49      1.77 o 
   2  10   9        0.35       -0.34      0.59 o 
   3  10   9        0.33        0.12      0.35 o 
  -5  11   9        0.61        1.12      0.61 o 
  -4  11   9        1.72        2.16      0.77 o 
  -3  11   9       66.85       71.42      3.08 o 
  -2  11   9      128.07      122.30      7.27 o 
  -1  11   9       99.78       99.14      3.41 o 
   0  11   9        2.19        1.38      0.72 o 
   1  11   9       15.07       10.88      1.39 o 
   2  11   9       32.41       31.85      1.82 o 
   3  11   9       12.81        9.86      0.76 o 
  -4  12   9        3.93        2.86      0.70 o 
  -3  12   9       21.53       20.12      1.96 o 
  -2  12   9       17.34       16.10      1.79 o 
  -1  12   9        9.42        9.02      1.21 o 
   0  12   9       14.30       13.84      1.33 o 
   1  12   9      130.57      125.77      3.73 o 
   2  12   9        1.44        0.31      0.51 o 
  -4  13   9       14.35       12.86      1.30 o 
  -3  13   9       18.45       27.62      2.45 o 
  -2  13   9       50.87       50.41      2.26 o 
  -1  13   9       15.95       16.11      1.39 o 
   0  13   9        0.00        0.24      0.39 o 
   1  13   9        2.34        2.84      0.53 o 
   2  13   9        0.91       -0.21      0.50 o 
  -3  14   9       33.42       29.66      1.94 o 
  -2  14   9       34.17       31.77      3.49 o 
  -1  14   9        4.96        4.77      0.68 o 
   0  14   9        1.02       -0.24      0.66 o 
   1  14   9        3.22        3.21      0.56 o 
   0 -15  10        3.43        2.10      1.20 o 
  -2 -14  10       14.56       16.33      1.23 o 
  -1 -14  10      124.50      136.74      3.99 o 
   0 -14  10        0.05       -0.20      0.34 o 
   1 -14  10        1.29        1.94      0.44 o 
   2 -14  10        6.54        4.86      0.61 o 
  -3 -13  10        5.62        7.23      0.94 o 
  -2 -13  10        0.25       -0.24      0.51 o 
  -1 -13  10       12.45       12.08      1.17 o 
   0 -13  10       48.30       55.85      2.45 o 
   1 -13  10        0.63       -0.37      0.54 o 
   2 -13  10        1.52        2.01      0.64 o 
   3 -13  10       15.45       13.47      1.11 o 
  -3 -12  10       37.49       37.50      1.86 o 
  -2 -12  10       21.51       21.22      1.63 o 
  -1 -12  10       50.05       52.48      2.66 o 
   0 -12  10       54.47       47.75      2.21 o 
   1 -12  10        4.93        3.11      0.83 o 
   2 -12  10       29.19       26.95      2.27 o 
   3 -12  10        1.27        0.59      0.57 o 
  -4 -11  10        7.38        8.31      1.90 o 
  -3 -11  10       25.76       31.28      1.86 o 
  -2 -11  10        1.84        0.98      0.60 o 
  -1 -11  10        2.22        2.39      0.74 o 
   0 -11  10       41.04       36.06      2.13 o 
   1 -11  10      106.47      118.93      4.00 o 
   2 -11  10        7.15        5.47      1.05 o 
   3 -11  10       26.76       28.07      2.25 o 
   4 -11  10       58.03       59.83      7.24 o 
  -4 -10  10        0.19        0.10      1.02 o 
  -3 -10  10       43.62       49.80      1.83 o 
  -2 -10  10      162.62      178.32      3.67 o 
  -1 -10  10        8.96       11.98      1.08 o 
   0 -10  10       58.19       53.22      2.33 o 
   1 -10  10       96.72       81.93      3.46 o 
   2 -10  10       39.14       31.70      1.87 o 
   3 -10  10       14.74       17.16      1.65 o 
   4 -10  10       19.45       21.82      1.74 o 
  -5  -9  10        1.42        1.58      0.38 o 
  -4  -9  10       10.44       11.79      1.06 o 
  -3  -9  10       52.83       65.59      2.07 o 
  -2  -9  10      221.83      223.17      4.03 o 
  -1  -9  10       16.88       14.00      1.15 o 
   0  -9  10      139.28      131.11      3.63 o 
   1  -9  10       45.85       30.95      1.91 o 
   2  -9  10        9.69        8.46      1.10 o 
   3  -9  10       52.10       52.32      2.33 o 
   4  -9  10       11.27       10.77      1.13 o 
  -5  -8  10       76.61       82.16      2.12 o 
  -4  -8  10        0.21        0.49      0.68 o 
  -3  -8  10      413.40      470.91     11.46 o 
  -2  -8  10       78.28       73.26      2.22 o 
  -1  -8  10        0.32        1.30      0.49 o 
   0  -8  10        0.30       -0.33      0.53 o 
   1  -8  10        0.49        0.31      0.73 o 
   2  -8  10        6.81        5.87      0.97 o 
   3  -8  10       33.24       28.82      1.78 o 
   4  -8  10        1.21        1.46      0.75 o 
   5  -8  10       23.41       18.26      1.56 o 
  -5  -7  10       20.97       26.57      1.35 o 
  -4  -7  10        6.20        5.93      0.89 o 
  -3  -7  10      339.27      370.10      7.84 o 
  -2  -7  10      177.48      182.50      4.17 o 
  -1  -7  10      444.72      437.39      6.38 o 
   0  -7  10        0.12       -0.40      0.94 o 
   1  -7  10       37.43       38.56      2.11 o 
   2  -7  10      253.87      265.61      6.92 o 
   3  -7  10      128.01      140.71      4.49 o 
   4  -7  10       16.44       16.81      1.45 o 
   5  -7  10        7.27        7.88      1.17 o 
  -6  -6  10       25.21       22.30      1.13 o 
  -5  -6  10       31.01       34.53      1.84 o 
  -4  -6  10        5.22        4.13      0.67 o 
  -3  -6  10       20.15       27.29      1.41 o 
  -2  -6  10       86.19       85.53      2.26 o 
  -1  -6  10       86.69       80.86      5.51 o 
   0  -6  10       25.99       26.33      2.61 o 
   1  -6  10       15.70       12.56      1.09 o 
   2  -6  10       81.80       87.77      3.70 o 
   3  -6  10       40.50       32.44      1.82 o 
   4  -6  10       39.66       51.91      2.57 o 
   5  -6  10        0.05        1.09      0.69 o 
  -6  -5  10        0.14        1.35      0.52 o 
  -5  -5  10        7.34        8.77      1.01 o 
  -4  -5  10       22.44       16.96      1.52 o 
  -3  -5  10        0.04       -0.32      0.55 o 
  -2  -5  10       16.15       18.47      2.18 o 
  -1  -5  10        0.00       -1.33      1.33 o 
   0  -5  10        8.03        8.59      1.24 o 
   1  -5  10       29.71       25.71      2.42 o 
   2  -5  10      423.34      417.02     13.14 o 
   3  -5  10       58.60       63.88      2.36 o 
   4  -5  10       86.13       86.81      2.75 o 
   5  -5  10        1.33        2.22      0.59 o 
  -6  -4  10       35.30       35.01      1.72 o 
  -5  -4  10        2.50        2.95      0.68 o 
  -4  -4  10       37.59       42.25      2.38 o 
  -3  -4  10       33.08       30.34      1.55 o 
  -2  -4  10      142.11      123.65      5.50 o 
  -1  -4  10      441.56      429.19     20.20 o 
   0  -4  10        7.84       13.01      1.42 o 
   1  -4  10      157.77      160.35      6.66 o 
   2  -4  10      345.81      330.17      6.23 o 
   3  -4  10        0.48        0.14      0.57 o 
   4  -4  10      149.93      167.72      5.02 o 
   5  -4  10        5.95        5.63      0.86 o 
  -6  -3  10        0.60        1.28      0.60 o 
  -5  -3  10        0.24        0.05      0.81 o 
  -4  -3  10      249.68      233.84      6.47 o 
  -3  -3  10        0.80        0.59      0.67 o 
  -2  -3  10       50.80       41.55      3.18 o 
  -1  -3  10      757.98      600.81     12.74 o 
   0  -3  10      157.47      150.67      4.71 o 
   1  -3  10       18.10       25.84      2.24 o 
   2  -3  10      447.54      422.01      9.52 o 
   3  -3  10       36.87       35.62      2.14 o 
   4  -3  10       13.70       15.89      1.65 o 
   5  -3  10        0.11        0.30      0.60 o 
  -6  -2  10        0.36        1.19      0.65 o 
  -5  -2  10        2.72        3.06      0.86 o 
  -4  -2  10      411.72      457.30     13.94 o 
  -3  -2  10       24.08       20.76      2.50 o 
  -2  -2  10      149.81      151.03      6.03 o 
  -1  -2  10      282.19      261.88     11.20 o 
   0  -2  10      105.21      108.14      3.63 o 
   1  -2  10        0.00       -0.38      0.70 o 
   2  -2  10      157.06      150.00      9.67 o 
   3  -2  10        0.04       -0.61      0.74 o 
   4  -2  10       28.27       27.43      2.00 o 
   5  -2  10        6.14        5.79      1.02 o 
  -6  -1  10        0.52        0.43      2.01 o 
  -5  -1  10      192.30      199.96      8.20 o 
  -4  -1  10       15.42       14.65      1.35 o 
  -3  -1  10       21.05       15.95      1.99 o 
  -2  -1  10       36.63       38.25      3.01 o 
  -1  -1  10       10.54        7.66      0.97 o 
   0  -1  10       85.02       58.43      2.22 o 
   1  -1  10       31.67       21.70      2.32 o 
   2  -1  10       20.88       15.40      2.12 o 
   3  -1  10       14.57        7.84      1.11 o 
   4  -1  10       69.20       62.89      3.23 o 
   5  -1  10       11.09        9.28      1.06 o 
  -7   0  10       38.65       37.33      2.89 o 
  -6   0  10       25.21       25.18      2.35 o 
  -5   0  10       67.99       74.17      2.93 o 
  -4   0  10       25.59       16.41      1.14 o 
  -3   0  10      380.59      325.41      9.10 o 
  -2   0  10      264.80      232.04      7.33 o 
  -1   0  10        0.14        1.41      0.56 o 
   0   0  10       43.62       57.96      1.88 o 
   1   0  10      878.98      802.19     33.40 o 
   2   0  10      135.72      112.98      5.13 o 
   3   0  10        1.38        1.20      0.68 o 
   4   0  10      203.00      187.98      6.96 o 
   5   0  10       18.04       25.44      1.52 o 
  -7   1  10       38.31       29.07      2.61 o 
  -6   1  10       14.27       11.91      3.01 o 
  -5   1  10       22.91       19.32      1.84 o 
  -4   1  10        0.03        0.48      0.63 o 
  -3   1  10      185.78      185.24      6.69 o 
  -2   1  10       93.77      103.92      4.13 o 
  -1   1  10      681.19      571.69      8.88 o 
   0   1  10       67.22       70.36      2.39 o 
   1   1  10      572.64      560.49     27.46 o 
   2   1  10        1.56        0.83      0.57 o 
   3   1  10       26.19       27.08      2.08 o 
   4   1  10       18.90       17.06      1.59 o 
   5   1  10        2.57        5.43      0.71 o 
  -7   2  10       30.64       23.10      2.29 o 
  -6   2  10        2.57        5.34      2.15 o 
  -5   2  10        1.78        1.01      0.84 o 
  -4   2  10        0.07        0.17      0.62 o 
  -3   2  10        6.97        7.60      1.14 o 
  -2   2  10       39.50       30.07      1.87 o 
  -1   2  10        7.37       10.04      1.00 o 
   0   2  10      107.75      120.66      4.37 o 
   1   2  10       55.61       47.94      3.56 o 
   2   2  10       22.98       27.69      1.53 o 
   3   2  10        1.08        0.34      0.86 o 
   4   2  10       12.55       12.61      1.51 o 
   5   2  10        2.85        3.53      0.60 o 
  -6   3  10        0.23        0.20      0.84 o 
  -5   3  10        1.05        3.64      0.96 o 
  -4   3  10        5.83        4.13      1.04 o 
  -3   3  10       92.31       98.67      3.60 o 
  -2   3  10      159.97      128.73      5.37 o 
  -1   3  10      509.53      531.34      7.89 o 
   0   3  10        0.12        0.22      0.61 o 
   1   3  10      281.97      248.32     11.52 o 
   2   3  10       29.92       38.68      2.00 o 
   3   3  10       51.96       39.21      2.64 o 
   4   3  10       22.22       22.25      1.99 o 
   5   3  10        0.00        0.15      0.43 o 
  -6   4  10       31.94       34.23      2.33 o 
  -5   4  10      166.63      185.47      5.74 o 
  -4   4  10      143.63      125.72      4.12 o 
  -3   4  10      111.30       87.74      2.20 o 
  -2   4  10       23.00       21.35      1.73 o 
  -1   4  10       15.67       17.33      1.50 o 
   0   4  10       66.68       57.91      3.25 o 
   1   4  10        2.35        3.52      1.20 o 
   2   4  10        2.16        5.04      0.88 o 
   3   4  10      122.54      115.92      3.80 o 
   4   4  10      109.54      127.57      4.27 o 
   5   4  10       15.41       27.47      1.47 o 
  -6   5  10        0.21        0.11      0.77 o 
  -5   5  10       20.88       16.14      1.45 o 
  -4   5  10      150.37      155.78      4.28 o 
  -3   5  10        6.15       10.38      0.87 o 
  -2   5  10       25.80       19.23      2.21 o 
  -1   5  10       53.00       63.45      3.38 o 
   0   5  10        1.25        1.56      0.65 o 
   1   5  10       27.68       24.73      1.94 o 
   2   5  10       17.98       13.46      1.11 o 
   3   5  10        2.46        0.98      0.67 o 
   4   5  10       22.36       22.11      2.07 o 
   5   5  10       32.56       39.21      3.00 o 
  -6   6  10       22.97       20.45      2.31 o 
  -5   6  10       14.91       22.05      1.75 o 
  -4   6  10       17.15       17.62      1.42 o 
  -3   6  10      140.03      153.45      4.65 o 
  -2   6  10      173.32      151.72      6.27 o 
  -1   6  10       92.83       90.64      3.18 o 
   0   6  10       81.42       84.26      2.77 o 
   1   6  10        1.62        0.43      0.65 o 
   2   6  10      396.08      424.84      8.73 o 
   3   6  10      119.99      133.51      6.47 o 
   4   6  10        0.65        0.07      1.40 o 
  -6   7  10       25.97       25.17      3.37 o 
  -5   7  10        8.49        6.06      0.90 o 
  -4   7  10        9.35       17.83      1.47 o 
  -3   7  10       77.89       70.14      3.40 o 
  -2   7  10       44.06       35.97      2.59 o 
  -1   7  10      580.31      581.36     13.39 o 
   0   7  10      593.61      543.06      7.59 o 
   1   7  10       14.31       14.53      1.87 o 
   2   7  10       42.82       50.07      2.98 o 
   3   7  10        6.14        5.10      1.03 o 
   4   7  10       14.59       13.40      1.20 o 
  -6   8  10       35.70       38.70      3.62 o 
  -5   8  10        0.81       -0.11      0.68 o 
  -4   8  10        0.15        2.12      0.77 o 
  -3   8  10       31.31       21.69      1.90 o 
  -2   8  10        2.15        2.03      0.77 o 
  -1   8  10      126.08      111.44      4.42 o 
   0   8  10       39.90       36.04      2.49 o 
   1   8  10       14.27       12.16      1.60 o 
   2   8  10      468.93      466.71      8.71 o 
   3   8  10       66.76       75.55      2.68 o 
   4   8  10        0.84        0.73      0.36 o 
  -5   9  10        0.25        0.99      0.64 o 
  -4   9  10        0.41        0.84      0.79 o 
  -3   9  10       63.77       66.70      3.15 o 
  -2   9  10       39.99       46.08      2.29 o 
  -1   9  10       16.89       15.12      1.57 o 
   0   9  10       22.52       20.72      2.18 o 
   1   9  10       20.85       19.75      1.95 o 
   2   9  10       61.51       59.73      2.62 o 
   3   9  10        4.62        4.88      0.72 o 
  -5  10  10        0.03        0.16      0.70 o 
  -4  10  10       30.93       33.82      1.94 o 
  -3  10  10       44.33       46.53      2.44 o 
  -2  10  10        7.53       10.34      1.37 o 
  -1  10  10        7.85       10.61      1.42 o 
   0  10  10        3.72        4.51      0.96 o 
   1  10  10       30.08       28.81      2.24 o 
   2  10  10       20.48       19.88      1.38 o 
   3  10  10       10.44       10.40      0.97 o 
  -5  11  10       10.30        9.42      1.65 o 
  -4  11  10       12.72       10.73      1.17 o 
  -3  11  10        2.10        2.91      0.94 o 
  -2  11  10       30.11       36.71      2.41 o 
  -1  11  10      121.96      123.51      3.83 o 
   0  11  10       14.92       12.02      1.32 o 
   1  11  10       14.12       12.63      1.64 o 
   2  11  10       24.52       21.30      1.34 o 
   3  11  10        0.38        0.50      0.52 o 
  -4  12  10       11.22        8.20      1.04 o 
  -3  12  10        2.56        0.82      0.64 o 
  -2  12  10       20.85       20.71      4.08 o 
  -1  12  10        0.07       -0.27      0.78 o 
   0  12  10        9.98        8.14      1.00 o 
   1  12  10        5.25        2.95      0.49 o 
   2  12  10        0.20        0.21      0.31 o 
  -4  13  10       13.77       10.06      1.55 o 
  -3  13  10        1.09       -0.21      0.48 o 
  -2  13  10       18.92       14.93      1.27 o 
  -1  13  10        8.94        7.13      1.11 o 
   0  13  10        0.00        0.86      0.40 o 
   1  13  10       30.59       31.84      1.93 o 
  -2  14  10      226.13      205.48      4.93 o 
  -1  14  10        1.66        1.75      0.43 o 
   0  14  10       36.53       32.51      1.84 o 
  -1 -14  11      103.96       87.94      8.97 o 
   0 -14  11       10.19        6.24      0.66 o 
   1 -14  11       12.21        8.43      0.98 o 
  -2 -13  11        0.22        0.15      0.30 o 
  -1 -13  11        2.67        3.81      0.55 o 
   0 -13  11        5.31        3.80      0.61 o 
   1 -13  11        0.01        0.20      0.45 o 
   2 -13  11        0.10       -0.34      0.48 o 
  -3 -12  11        4.54        3.36      0.72 o 
  -2 -12  11        0.76        0.58      0.85 o 
  -1 -12  11       24.66       26.42      1.82 o 
   0 -12  11        0.56        0.62      0.61 o 
   1 -12  11        9.89        7.83      0.87 o 
   2 -12  11        2.47        0.71      0.56 o 
   3 -12  11       11.10       11.75      1.12 o 
  -4 -11  11       14.03       17.75      1.42 o 
  -3 -11  11        0.29       -0.18      1.01 o 
  -2 -11  11        0.19        0.30      0.44 o 
  -1 -11  11       30.29       27.95      1.52 o 
   0 -11  11       11.69        8.66      0.80 o 
   1 -11  11       81.84       86.88      3.28 o 
   2 -11  11        2.45        3.38      0.78 o 
   3 -11  11        1.97       -0.60      0.60 o 
  -4 -10  11        0.79        0.77      0.47 o 
  -3 -10  11        2.49        3.39      0.75 o 
  -2 -10  11      161.27      171.39      3.78 o 
  -1 -10  11       98.62       92.87      2.95 o 
   0 -10  11        7.12        5.79      0.73 o 
   1 -10  11        0.61        0.70      0.68 o 
   2 -10  11        0.23       -0.45      0.60 o 
   3 -10  11        0.60        1.39      0.66 o 
   4 -10  11        0.05       -0.57      0.57 o 
  -5  -9  11        0.04        0.31      0.37 o 
  -4  -9  11        1.03       -0.30      0.63 o 
  -3  -9  11       25.06       24.72      1.53 o 
  -2  -9  11        2.62        3.36      0.77 o 
  -1  -9  11       20.76       22.72      1.31 o 
   0  -9  11      118.73       94.78      3.12 o 
   1  -9  11       56.34       38.16      2.36 o 
   2  -9  11       12.46       14.25      1.47 o 
   3  -9  11        0.86        0.13      0.54 o 
   4  -9  11       34.27       36.82      2.26 o 
  -5  -8  11        9.26       11.83      0.74 o 
  -4  -8  11        2.15        0.52      0.56 o 
  -3  -8  11      349.25      380.63      9.04 o 
  -2  -8  11      121.32      115.53      2.85 o 
  -1  -8  11        2.79        2.30      0.61 o 
   0  -8  11        6.26       10.77      1.08 o 
   1  -8  11       28.49       29.77      2.09 o 
   2  -8  11       31.65       29.98      2.40 o 
   3  -8  11        3.62        2.80      0.71 o 
   4  -8  11       10.77       11.62      1.19 o 
  -5  -7  11        6.11        4.19      0.51 o 
  -4  -7  11        5.96        6.52      0.87 o 
  -3  -7  11      123.47      138.47      3.54 o 
  -2  -7  11       69.39       59.84      1.99 o 
  -1  -7  11       98.86       99.46      2.79 o 
   0  -7  11       44.23       43.48      1.72 o 
   1  -7  11        5.59        5.21      0.91 o 
   2  -7  11       55.83       47.97      3.00 o 
   3  -7  11       34.48       40.59      2.26 o 
   4  -7  11       50.95       50.29      2.51 o 
   5  -7  11        0.00        0.91      0.89 o 
  -6  -6  11        1.40        1.15      0.40 o 
  -5  -6  11        0.74        0.72      0.49 o 
  -4  -6  11       28.44       32.16      1.68 o 
  -3  -6  11       17.55       14.83      1.26 o 
  -2  -6  11        0.25        0.31      0.60 o 
  -1  -6  11       12.38       15.89      1.11 o 
   0  -6  11        2.26        1.77      0.66 o 
   1  -6  11        4.82        4.00      0.65 o 
   2  -6  11      143.72      156.49      4.42 o 
   3  -6  11        0.00        0.47      0.69 o 
   4  -6  11        8.36        5.49      1.13 o 
   5  -6  11        6.34        8.37      0.93 o 
  -6  -5  11       49.51       56.54      2.48 o 
  -5  -5  11       47.49       49.92      1.96 o 
  -4  -5  11        1.78        2.65      0.59 o 
  -3  -5  11      166.47      195.36      4.50 o 
  -2  -5  11      278.22      278.43      5.95 o 
  -1  -5  11       94.16       83.67      3.18 o 
   0  -5  11       46.45       34.69      2.97 o 
   1  -5  11        0.50       -0.44      0.49 o 
   2  -5  11      711.08      677.48     10.76 o 
   3  -5  11        7.35        5.87      0.81 o 
   4  -5  11        0.01        0.27      0.70 o 
   5  -5  11       20.50       22.83      1.57 o 
  -6  -4  11       17.55       14.39      1.30 o 
  -5  -4  11       42.15       37.64      2.17 o 
  -4  -4  11        0.91        1.82      0.61 o 
  -3  -4  11        5.44        4.37      0.79 o 
  -2  -4  11       85.74       77.59      4.26 o 
  -1  -4  11      758.05      673.43     37.82 o 
   0  -4  11        1.02        2.38      0.85 o 
   1  -4  11        1.27        1.90      0.56 o 
   2  -4  11      387.18      367.87      7.40 o 
   3  -4  11       10.20        8.83      1.04 o 
   4  -4  11        5.95        7.38      1.08 o 
   5  -4  11       41.57       54.39      2.80 o 
  -6  -3  11        3.30        3.66      0.77 o 
  -5  -3  11        0.05        0.19      0.56 o 
  -4  -3  11      232.32      243.36      5.29 o 
  -3  -3  11       18.93       17.43      1.79 o 
  -2  -3  11       53.10       40.13      3.24 o 
  -1  -3  11        4.26        4.06      1.42 o 
   0  -3  11       97.17       97.36      5.65 o 
   1  -3  11        9.89        7.77      1.38 o 
   2  -3  11      246.45      237.76      4.90 o 
   3  -3  11       24.76       20.65      1.70 o 
   4  -3  11       50.79       57.90      2.79 o 
   5  -3  11       35.91       33.89      1.67 o 
  -6  -2  11        1.23        0.12      0.64 o 
  -5  -2  11        7.66        6.43      1.30 o 
  -4  -2  11      162.40      167.97      4.47 o 
  -3  -2  11       50.06       55.94      2.69 o 
  -2  -2  11        3.83        4.74      1.35 o 
  -1  -2  11      890.89      769.89     13.69 o 
   0  -2  11       27.05       20.36      1.76 o 
   1  -2  11       26.89       21.41      2.59 o 
   2  -2  11       84.72       82.43      2.71 o 
   3  -2  11       73.96       73.92      3.07 o 
   4  -2  11        6.97        6.87      1.20 o 
   5  -2  11        0.87        1.64      0.69 o 
  -6  -1  11        0.78        1.18      0.78 o 
  -5  -1  11        1.36        1.68      1.02 o 
  -4  -1  11       18.78       18.16      1.63 o 
  -3  -1  11       59.02       61.97      3.27 o 
  -2  -1  11      109.64      135.14      5.94 o 
  -1  -1  11       24.16       17.95      1.58 o 
   0  -1  11        9.23        5.38      0.87 o 
   1  -1  11       16.78       15.28      1.77 o 
   2  -1  11        0.01        0.03      0.58 o 
   3  -1  11        1.46        1.88      0.88 o 
   4  -1  11       22.81       12.97      1.26 o 
   5  -1  11        0.13       -0.05      0.43 o 
  -6   0  11        0.16       -1.58      1.58 o 
  -5   0  11       17.24       18.23      1.84 o 
  -4   0  11       23.62       22.40      1.65 o 
  -3   0  11       24.75       23.60      1.68 o 
  -2   0  11        0.07        0.86      0.92 o 
  -1   0  11        7.00        3.75      0.81 o 
   0   0  11        1.18        0.46      0.53 o 
   1   0  11      335.29      346.65     11.37 o 
   2   0  11      198.71      213.07      3.81 o 
   3   0  11        9.04        9.20      1.13 o 
   4   0  11        5.16        8.68      1.11 o 
   5   0  11       34.73       32.39      4.24 o 
  -6   1  11        0.61       -0.44      1.21 o 
  -5   1  11        4.80        2.98      1.29 o 
  -4   1  11       17.15       17.89      1.44 o 
  -3   1  11       52.09       47.15      2.33 o 
  -2   1  11       13.81       11.75      1.31 o 
  -1   1  11      241.52      234.74      7.90 o 
   0   1  11       10.55       13.77      1.57 o 
   1   1  11       23.76       16.98      2.27 o 
   2   1  11      303.99      326.11      8.33 o 
   3   1  11       73.50       65.44      3.21 o 
   4   1  11       16.02       13.56      1.59 o 
   5   1  11       31.80       35.96      3.58 o 
  -6   2  11       24.65       29.57      3.04 o 
  -5   2  11       46.11       54.44      2.98 o 
  -4   2  11       33.99       31.40      1.96 o 
  -3   2  11       61.59       63.80      2.60 o 
  -2   2  11      276.60      299.69     10.82 o 
  -1   2  11        7.34        6.46      1.20 o 
   0   2  11      481.79      419.14      8.79 o 
   1   2  11       45.22       48.10      3.75 o 
   2   2  11        0.51        1.44      0.67 o 
   3   2  11       15.14       17.56      1.75 o 
   4   2  11        9.32       11.93      1.41 o 
   5   2  11        0.07       -0.04      1.13 o 
  -6   3  11        5.24        3.04      1.09 o 
  -5   3  11       14.43       13.32      1.57 o 
  -4   3  11        5.24        4.85      0.83 o 
  -3   3  11      347.69      325.00      5.99 o 
  -2   3  11      377.30      392.83     13.83 o 
  -1   3  11       64.31       53.23      2.83 o 
   0   3  11       94.40       84.56      3.98 o 
   1   3  11        3.25        4.76      0.84 o 
   2   3  11      117.63      115.28      4.28 o 
   3   3  11        8.72        9.15      1.87 o 
   4   3  11       37.42       34.91      2.57 o 
   5   3  11       15.62       16.91      1.05 o 
  -6   4  11        4.81        3.63      1.14 o 
  -5   4  11       32.56       29.01      1.82 o 
  -4   4  11       28.69       23.31      1.73 o 
  -3   4  11       69.35       55.46      1.95 o 
  -2   4  11       37.86       40.23      1.88 o 
  -1   4  11      332.27      331.78      9.57 o 
   0   4  11        0.14       -0.68      0.68 o 
   1   4  11      114.23       96.54      2.99 o 
   2   4  11      173.50      189.35      5.46 o 
   3   4  11       10.45       10.73      1.23 o 
   4   4  11        6.96       11.10      1.57 o 
   5   4  11       22.02       29.38      3.05 o 
  -6   5  11       69.70       85.85      5.59 o 
  -5   5  11        2.31        2.14      0.84 o 
  -4   5  11       32.42       47.00      2.39 o 
  -3   5  11      112.49       90.24      3.06 o 
  -2   5  11        0.49        0.52      0.72 o 
  -1   5  11        7.00        4.84      0.84 o 
   0   5  11       60.26       53.11      2.30 o 
   1   5  11       15.08        8.45      1.77 o 
   2   5  11      200.27      206.48      4.88 o 
   3   5  11       13.38       12.49      1.26 o 
   4   5  11        5.90        7.69      1.16 o 
  -6   6  11        8.27        4.72      1.14 o 
  -5   6  11        5.75        6.55      1.25 o 
  -4   6  11      310.67      330.12      6.50 o 
  -3   6  11      804.09      745.59     12.08 o 
  -2   6  11       16.93       16.63      1.30 o 
  -1   6  11       26.99       25.59      1.70 o 
   0   6  11      161.40      152.94      4.12 o 
   1   6  11       17.96       15.94      1.88 o 
   2   6  11      299.66      344.99      7.71 o 
   3   6  11        2.14        0.97      1.45 o 
   4   6  11        3.28        4.35      0.87 o 
  -6   7  11       21.19       14.45      2.39 o 
  -5   7  11       38.04       54.58      2.54 o 
  -4   7  11       46.34       35.17      2.14 o 
  -3   7  11        0.67        1.66      0.99 o 
  -2   7  11      104.58       77.28      4.38 o 
  -1   7  11       20.88       16.86      1.57 o 
   0   7  11      141.51      136.53      4.22 o 
   1   7  11       75.49       90.15      5.26 o 
   2   7  11        2.21        2.96      0.88 o 
   3   7  11        0.34        0.15      0.74 o 
   4   7  11       11.13       11.83      1.15 o 
  -6   8  11        8.69        7.43      1.44 o 
  -5   8  11        2.75        3.54      0.84 o 
  -4   8  11        4.33        2.73      0.78 o 
  -3   8  11       19.66       18.16      2.44 o 
  -2   8  11       29.56       27.03      2.26 o 
  -1   8  11      144.83      132.35      6.58 o 
   0   8  11        5.65        5.81      1.05 o 
   1   8  11        5.71        6.85      1.25 o 
   2   8  11        7.25        8.65      1.14 o 
   3   8  11       71.29       86.95      2.79 o 
  -5   9  11        3.28        1.24      0.70 o 
  -4   9  11       63.73       57.81      2.99 o 
  -3   9  11       18.02       17.63      1.77 o 
  -2   9  11       12.69       13.80      2.20 o 
  -1   9  11       69.06       69.37      3.44 o 
   0   9  11        0.28        0.36      1.22 o 
   1   9  11      141.00      171.02      5.41 o 
   2   9  11      208.35      227.74      4.22 o 
   3   9  11        5.32        6.27      0.69 o 
  -5  10  11        3.05        3.26      0.82 o 
  -4  10  11       80.23       68.38      2.93 o 
  -3  10  11        2.24        0.89      0.70 o 
  -2  10  11        0.41       -3.02      3.02 o 
  -1  10  11      143.76      131.46      4.01 o 
   0  10  11        0.65        2.13      0.76 o 
   1  10  11       32.89       33.97      2.27 o 
   2  10  11       85.53       94.01      2.57 o 
   3  10  11       15.57       13.13      1.16 o 
  -4  11  11       21.93       20.89      1.72 o 
  -3  11  11        3.28        2.77      0.87 o 
  -2  11  11        7.66        9.42      1.63 o 
  -1  11  11       79.78       67.43      3.05 o 
   0  11  11        2.36        1.58      0.63 o 
   1  11  11        6.39        6.15      0.74 o 
   2  11  11       32.39       28.83      1.33 o 
  -4  12  11        0.48        0.86      0.48 o 
  -3  12  11       12.30        8.56      2.08 o 
  -2  12  11        1.00       -0.38      0.81 o 
  -1  12  11       43.17       38.80      1.86 o 
   0  12  11       81.86       79.77      2.60 o 
   1  12  11        4.14        1.50      0.80 o 
  -3  13  11       31.82       35.78      3.25 o 
  -2  13  11        6.43        7.66      0.75 o 
  -1  13  11        0.28       -0.41      0.41 o 
   0  13  11        1.46        0.90      0.34 o 
   1  13  11       77.27       69.32      3.95 o 
  -2 -13  12        0.01        1.24      0.58 o 
  -1 -13  12        0.00       -0.31      0.39 o 
   0 -13  12       10.90        9.22      0.84 o 
   1 -13  12        4.89        2.98      0.56 o 
   2 -13  12        3.32        2.53      0.52 o 
  -3 -12  12       18.67       20.94      1.65 o 
  -2 -12  12        3.57        2.69      1.13 o 
  -1 -12  12       26.21       30.60      1.63 o 
   0 -12  12       16.33       18.64      1.24 o 
   1 -12  12        9.51        7.04      0.81 o 
   2 -12  12        0.07       -0.60      0.60 o 
   3 -12  12        1.65        1.97      0.62 o 
  -3 -11  12        3.45        2.28      0.78 o 
  -2 -11  12        4.99        5.30      0.77 o 
  -1 -11  12        5.95        7.35      0.85 o 
   0 -11  12        6.73        7.10      0.85 o 
   1 -11  12       18.26       19.11      1.45 o 
   2 -11  12       57.71       54.58      2.15 o 
   3 -11  12       11.40       21.52      1.58 o 
  -4 -10  12        0.27        0.04      0.39 o 
  -3 -10  12        0.06        0.08      0.59 o 
  -2 -10  12       31.55       31.86      1.87 o 
  -1 -10  12       10.04       12.91      1.24 o 
   0 -10  12       69.45       55.81      2.23 o 
   1 -10  12        1.38        0.65      0.68 o 
   2 -10  12        4.52        6.54      0.84 o 
   3 -10  12       60.60       81.28      3.46 o 
  -4  -9  12        2.04        1.82      0.66 o 
  -3  -9  12       97.45      117.87      3.59 o 
  -2  -9  12        3.50        1.46      0.59 o 
  -1  -9  12        1.48        0.87      0.71 o 
   0  -9  12      107.52       94.54      3.01 o 
   1  -9  12        3.48        2.38      0.89 o 
   2  -9  12       30.49       28.31      1.73 o 
   3  -9  12        0.00       -0.61      0.61 o 
   4  -9  12       35.66       26.32      3.54 o 
  -5  -8  12        0.15       -0.06      0.30 o 
  -4  -8  12        2.19        1.44      0.44 o 
  -3  -8  12       66.01       67.41      2.50 o 
  -2  -8  12       14.30       13.93      1.15 o 
  -1  -8  12        6.33        8.44      0.93 o 
   0  -8  12       21.98       21.88      1.38 o 
   1  -8  12        1.99        1.82      0.68 o 
   2  -8  12        0.73        1.42      0.82 o 
   3  -8  12        4.88        4.54      0.73 o 
   4  -8  12        3.20        6.27      0.95 o 
  -5  -7  12        0.35        0.03      0.31 o 
  -4  -7  12       58.84       80.44      4.02 o 
  -3  -7  12        7.52       11.32      1.06 o 
  -2  -7  12      465.00      536.41      9.59 o 
  -1  -7  12        0.00       -0.21      0.53 o 
   0  -7  12       30.16       28.25      1.57 o 
   1  -7  12       11.58        6.35      0.87 o 
   2  -7  12       22.96       20.44      1.56 o 
   3  -7  12        1.81        0.69      0.74 o 
   4  -7  12        2.17        0.17      0.85 o 
  -5  -6  12        1.86        3.73      0.63 o 
  -4  -6  12       30.36       34.75      1.66 o 
  -3  -6  12      172.27      181.51      4.35 o 
  -2  -6  12       46.04       46.51      1.89 o 
  -1  -6  12      102.82      109.81      3.09 o 
   0  -6  12       48.59       44.11      1.67 o 
   1  -6  12        0.16       -0.35      0.79 o 
   2  -6  12      265.63      268.01      6.01 o 
   3  -6  12       71.17       75.68      2.90 o 
   4  -6  12       14.97       14.07      1.62 o 
  -6  -5  12       60.35       54.41      1.69 o 
  -5  -5  12        0.04        1.01      0.51 o 
  -4  -5  12      144.45      153.03      5.03 o 
  -3  -5  12      208.36      226.66      5.38 o 
  -2  -5  12      140.82      153.05      3.62 o 
  -1  -5  12      110.13       88.82      2.71 o 
   0  -5  12       43.31       39.10      1.48 o 
   1  -5  12       59.21       57.76      2.16 o 
   2  -5  12      360.55      367.37      6.66 o 
   3  -5  12       18.60       18.96      1.41 o 
   4  -5  12       50.22       63.58      2.93 o 
   5  -5  12        5.65        4.82      1.19 o 
  -6  -4  12       11.89        8.44      0.81 o 
  -5  -4  12       31.00       32.89      1.69 o 
  -4  -4  12        0.76        0.57      0.45 o 
  -3  -4  12        1.35        2.00      0.61 o 
  -2  -4  12      114.94      111.67      3.26 o 
  -1  -4  12        1.12        1.18      0.56 o 
   0  -4  12        1.71        2.38      0.43 o 
   1  -4  12        0.06       -0.28      0.50 o 
   2  -4  12       15.17       14.53      1.73 o 
   3  -4  12      321.41      370.30      7.89 o 
   4  -4  12        0.25       -0.05      0.65 o 
   5  -4  12       44.53       39.35      3.03 o 
  -6  -3  12       21.72       17.65      1.61 o 
  -5  -3  12        4.27        5.15      0.92 o 
  -4  -3  12       11.42        7.03      1.02 o 
  -3  -3  12      259.66      279.07      6.77 o 
  -2  -3  12        0.02        0.53      0.52 o 
  -1  -3  12      203.76      197.42     11.48 o 
   0  -3  12      225.30      212.80      5.18 o 
   1  -3  12        7.53        7.79      0.87 o 
   2  -3  12       28.68       29.99      2.47 o 
   3  -3  12       59.79       65.99      2.73 o 
   4  -3  12       10.92       11.95      1.23 o 
   5  -3  12        0.09        0.69      0.42 o 
  -6  -2  12        7.53        5.65      0.83 o 
  -5  -2  12       43.21       53.02      2.97 o 
  -4  -2  12       12.18       10.28      1.24 o 
  -3  -2  12        0.00       -0.10      0.68 o 
  -2  -2  12        2.74        4.18      1.15 o 
  -1  -2  12      119.45      119.29      5.54 o 
   0  -2  12       19.00       18.17      1.73 o 
   1  -2  12       15.95       10.49      0.82 o 
   2  -2  12       11.40       12.65      1.40 o 
   3  -2  12        5.10        4.41      0.94 o 
   4  -2  12        0.52        0.51      0.60 o 
   5  -2  12        0.89        0.57      0.37 o 
  -6  -1  12       12.03       10.98      1.78 o 
  -5  -1  12       29.25       32.63      2.55 o 
  -4  -1  12      233.79      259.08      5.85 o 
  -3  -1  12        0.85        0.65      0.67 o 
  -2  -1  12       53.57       44.92      3.17 o 
  -1  -1  12      366.39      359.81      9.70 o 
   0  -1  12        2.62        3.01      0.76 o 
   1  -1  12        8.31        4.62      0.57 o 
   2  -1  12       16.80       12.74      1.31 o 
   3  -1  12       23.41       20.24      1.82 o 
   4  -1  12        6.75       10.24      1.12 o 
   5  -1  12       39.94       51.51      2.70 o 
  -6   0  12        5.60        7.25      1.14 o 
  -5   0  12        5.95        3.92      1.37 o 
  -4   0  12       10.06        8.44      1.18 o 
  -3   0  12       45.31       47.43      2.36 o 
  -2   0  12       86.13       67.75      3.28 o 
  -1   0  12      199.76      151.72      8.63 o 
   0   0  12       74.03       64.72      3.19 o 
   1   0  12       11.34       10.30      0.81 o 
   2   0  12       50.99       47.80      2.46 o 
   3   0  12       51.62       44.32      2.55 o 
   4   0  12        1.30        1.12      0.71 o 
   5   0  12        7.40        6.17      1.01 o 
  -6   1  12        5.33       10.84      1.77 o 
  -5   1  12       30.39       26.35      2.57 o 
  -4   1  12        8.01        7.51      1.44 o 
  -3   1  12        6.21       10.89      1.12 o 
  -2   1  12       36.29       31.74      2.15 o 
  -1   1  12      268.42      216.83      8.90 o 
   0   1  12      433.77      354.88      9.26 o 
   1   1  12      108.90      109.17      2.77 o 
   2   1  12       31.51       30.89      2.03 o 
   3   1  12      200.54      213.72      5.61 o 
   4   1  12        0.10        0.10      0.56 o 
   5   1  12        6.37        8.41      1.23 o 
  -6   2  12       22.49       25.14      2.75 o 
  -5   2  12        2.72        1.44      0.77 o 
  -4   2  12        3.10        2.32      1.19 o 
  -3   2  12      353.58      317.03      8.37 o 
  -2   2  12      209.21      184.43      5.99 o 
  -1   2  12      109.39      103.29      5.14 o 
   0   2  12      253.93      217.64      5.51 o 
   1   2  12       53.60       56.03      2.00 o 
   2   2  12        0.89        1.90      0.81 o 
   3   2  12      101.35      111.47      4.38 o 
   4   2  12       20.67       18.20      1.46 o 
   5   2  12       20.03       21.18      2.72 o 
  -6   3  12        2.61        2.83      1.06 o 
  -5   3  12        3.34        3.85      1.00 o 
  -4   3  12        3.89        3.33      0.71 o 
  -3   3  12      147.11      141.09      4.02 o 
  -2   3  12        6.28        6.63      0.85 o 
  -1   3  12        1.97        1.32      0.61 o 
   0   3  12      218.88      188.28      4.15 o 
   1   3  12       36.30       40.11      1.67 o 
   2   3  12       92.29       89.69      3.44 o 
   3   3  12       11.19       12.69      1.47 o 
   4   3  12       17.20       15.43      1.75 o 
  -6   4  12        1.81        3.65      1.05 o 
  -5   4  12        2.95        1.72      1.09 o 
  -4   4  12        7.48       10.58      1.40 o 
  -3   4  12      849.29      821.31     13.62 o 
  -2   4  12      172.70      170.79      4.10 o 
  -1   4  12      224.79      244.36      5.33 o 
   0   4  12        8.80       13.51      1.33 o 
   1   4  12        0.02        0.74      0.74 o 
   2   4  12        0.43       -0.37      0.67 o 
   3   4  12        0.00        0.21      0.79 o 
   4   4  12        9.16        8.48      1.00 o 
  -6   5  12       34.32       43.69      3.01 o 
  -5   5  12        0.91        3.03      0.83 o 
  -4   5  12       27.97       22.31      1.93 o 
  -3   5  12      185.92      211.11      4.94 o 
  -2   5  12        7.49       17.60      1.38 o 
  -1   5  12      173.84      136.14      3.94 o 
   0   5  12       75.27       80.87      4.12 o 
   1   5  12       93.68      116.52      4.35 o 
   2   5  12      288.37      359.78      6.36 o 
   3   5  12        3.52        4.92      0.79 o 
   4   5  12       37.61       39.09      1.94 o 
  -6   6  12       13.01       17.00      2.61 o 
  -5   6  12        0.30       -0.39      0.70 o 
  -4   6  12      117.43      135.30      4.51 o 
  -3   6  12      534.30      489.49      8.76 o 
  -2   6  12      148.17      152.17      5.12 o 
  -1   6  12      225.99      221.18      5.14 o 
   0   6  12        9.31        7.37      1.04 o 
   1   6  12      231.14      246.47      7.02 o 
   2   6  12      112.60      138.41      4.14 o 
   3   6  12        1.67        1.11      0.65 o 
   4   6  12       15.13       15.26      1.24 o 
  -6   7  12        0.10       -0.37      0.67 o 
  -5   7  12       18.49       19.79      1.72 o 
  -4   7  12       24.43       19.01      1.56 o 
  -3   7  12       44.29       36.67      2.43 o 
  -2   7  12        2.89        0.34      0.84 o 
  -1   7  12       15.78       13.54      1.42 o 
   0   7  12       37.32       38.25      2.30 o 
   1   7  12       19.09       22.69      2.17 o 
   2   7  12      425.70      497.11      9.49 o 
   3   7  12       65.45       71.07      2.60 o 
  -5   8  12        1.07        0.99      0.62 o 
  -4   8  12        7.86        1.93      0.82 o 
  -3   8  12       31.44       44.06      2.58 o 
  -2   8  12       76.28       71.93      5.88 o 
  -1   8  12       29.10       28.91      2.61 o 
   0   8  12        8.04       12.35      1.62 o 
   1   8  12        0.01        0.30      0.71 o 
   2   8  12       88.99      101.98      3.95 o 
   3   8  12        4.77        3.79      0.63 o 
  -5   9  12       46.17       54.71     10.91 o 
  -4   9  12       73.98       88.65      3.42 o 
  -3   9  12       56.84       53.26      3.31 o 
  -2   9  12        0.70        1.68      1.74 o 
  -1   9  12       16.84       24.78      2.06 o 
   0   9  12        5.75        7.62      1.77 o 
   1   9  12       36.53       35.19      2.37 o 
   2   9  12      141.05      150.76      3.68 o 
   3   9  12       27.29       23.77      2.37 o 
  -4  10  12        8.83       10.80      1.10 o 
  -3  10  12       10.84       10.49      1.21 o 
  -2  10  12       74.63       75.07      6.48 o 
  -1  10  12        2.91        1.97      0.82 o 
   0  10  12       37.81       33.17      1.92 o 
   1  10  12       42.81       51.23      2.21 o 
   2  10  12       76.44       68.71      2.82 o 
  -4  11  12        3.02        2.10      0.69 o 
  -3  11  12        5.27        8.75      1.51 o 
  -2  11  12        2.66        1.11      1.07 o 
  -1  11  12        0.36        0.06      0.52 o 
   0  11  12        0.19        0.68      0.73 o 
   1  11  12        2.01        3.41      0.53 o 
   2  11  12       20.46       22.37      1.71 o 
  -3  12  12        1.41        0.37      0.55 o 
  -2  12  12        0.11        1.99      1.23 o 
  -1  12  12       21.22       17.50      1.19 o 
   0  12  12       99.09       90.46      3.04 o 
   1  12  12       11.40        8.82      0.67 o 
  -2  13  12       13.57       14.01      2.00 o 
  -1  13  12        2.65        1.37      0.77 o 
   0  13  12       26.55       23.65      1.73 o 
  -1 -13  13        0.45        2.20      0.72 o 
   0 -13  13        7.44        5.47      0.75 o 
   1 -13  13        9.74        9.77      1.14 o 
  -2 -12  13       34.95       33.41      2.48 o 
  -1 -12  13       24.64       29.45      1.82 o 
   0 -12  13       14.16       13.62      1.34 o 
   1 -12  13        4.96        1.73      0.49 o 
   2 -12  13        1.30        1.20      1.08 o 
  -3 -11  13        3.64        4.59      0.78 o 
  -2 -11  13        2.28        3.65      0.82 o 
  -1 -11  13        0.04        0.26      0.48 o 
   0 -11  13        0.50        0.24      0.70 o 
   1 -11  13        1.13       -0.64      0.64 o 
   2 -11  13        0.17       -0.25      0.68 o 
   3 -11  13       92.02       82.46      2.94 o 
  -4 -10  13       20.15       25.23      2.18 o 
  -3 -10  13        0.84        1.11      0.54 o 
  -2 -10  13        7.32        4.35      0.81 o 
  -1 -10  13       24.13       23.56      1.71 o 
   0 -10  13       43.67       40.86      2.15 o 
   1 -10  13        0.03       -0.71      0.71 o 
   2 -10  13        1.45        0.18      0.47 o 
   3 -10  13        0.15        0.29      0.51 o 
  -4  -9  13       10.33        8.07      0.77 o 
  -3  -9  13       67.92       75.39      2.30 o 
  -2  -9  13       25.93       28.54      1.68 o 
  -1  -9  13       42.23       36.90      1.85 o 
   0  -9  13       22.32       20.23      1.59 o 
   1  -9  13        0.57        1.70      1.10 o 
   2  -9  13        7.92        9.09      1.10 o 
   3  -9  13        0.53        0.25      0.46 o 
  -5  -8  13        4.51        2.75      0.89 o 
  -4  -8  13        0.54        0.41      0.44 o 
  -3  -8  13       24.78       19.35      1.28 o 
  -2  -8  13        0.27        0.33      0.62 o 
  -1  -8  13       39.48       32.46      1.66 o 
   0  -8  13        2.58        1.91      0.67 o 
   1  -8  13       82.79       76.27      3.07 o 
   2  -8  13        0.22       -0.13      0.71 o 
   3  -8  13        1.26        1.38      0.47 o 
   4  -8  13        0.92        0.32      0.57 o 
  -5  -7  13       16.73       13.79      1.04 o 
  -4  -7  13        1.71        1.71      0.57 o 
  -3  -7  13      513.13      616.23     13.10 o 
  -2  -7  13      203.84      231.23      4.66 o 
  -1  -7  13       50.89       44.82      2.03 o 
   0  -7  13       14.61       13.21      1.15 o 
   1  -7  13       45.93       45.78      2.28 o 
   2  -7  13        1.93        1.66      0.74 o 
   3  -7  13        5.82        8.57      0.96 o 
   4  -7  13        1.06        0.41      0.49 o 
  -5  -6  13        0.47       -0.07      0.51 o 
  -4  -6  13      105.83      119.12      3.09 o 
  -3  -6  13      112.41      149.90      5.66 o 
  -2  -6  13       67.26       77.64      2.74 o 
  -1  -6  13        0.13        0.81      0.80 o 
   0  -6  13        6.91        8.91      0.96 o 
   1  -6  13        3.20        0.66      0.69 o 
   2  -6  13       33.28       37.82      2.35 o 
   3  -6  13        0.88        0.88      0.54 o 
   4  -6  13        4.35        2.48      0.69 o 
  -5  -5  13       11.18       13.92      1.28 o 
  -4  -5  13       22.31       24.10      1.44 o 
  -3  -5  13      149.33      178.16      5.97 o 
  -2  -5  13       57.35       54.55      2.19 o 
  -1  -5  13       20.48       19.15      1.58 o 
   0  -5  13        4.05        5.69      0.77 o 
   1  -5  13       90.67       87.21      3.03 o 
   2  -5  13       14.58       15.05      1.41 o 
   3  -5  13       30.02       25.25      1.59 o 
   4  -5  13        5.40        3.78      0.56 o 
  -6  -4  13        6.49        5.55      0.68 o 
  -5  -4  13       13.22       15.53      1.40 o 
  -4  -4  13        3.71        3.97      0.69 o 
  -3  -4  13        8.73        6.97      0.97 o 
  -2  -4  13       79.60       81.82      2.84 o 
  -1  -4  13       61.07       55.25      2.58 o 
   0  -4  13      163.79      159.62      3.12 o 
   1  -4  13       69.70       58.27      2.39 o 
   2  -4  13      184.05      193.62      5.65 o 
   3  -4  13      114.60      115.65      3.56 o 
   4  -4  13        9.79       10.47      0.93 o 
  -6  -3  13        1.55        0.24      0.45 o 
  -5  -3  13       73.38       81.62      3.39 o 
  -4  -3  13        0.96        0.06      0.65 o 
  -3  -3  13       53.45       53.38      2.55 o 
  -2  -3  13      134.92      139.60      4.16 o 
  -1  -3  13       71.95       84.35      2.93 o 
   0  -3  13       13.65        7.07      0.62 o 
   1  -3  13       11.19       16.55      1.25 o 
   2  -3  13       73.90       75.45      3.52 o 
   3  -3  13        7.24        7.05      1.08 o 
   4  -3  13        0.02       -0.50      0.50 o 
  -6  -2  13        2.71        2.19      0.46 o 
  -5  -2  13       16.46       15.47      1.58 o 
  -4  -2  13       21.15       19.25      1.52 o 
  -3  -2  13       13.58       11.16      1.32 o 
  -2  -2  13      200.22      214.00      5.32 o 
  -1  -2  13       69.32       66.07      2.35 o 
   0  -2  13       57.68       55.22      1.63 o 
   1  -2  13       21.75       23.85      1.31 o 
   2  -2  13       29.58       27.30      2.14 o 
   3  -2  13       43.75       46.30      2.58 o 
   4  -2  13        6.02        8.78      0.87 o 
  -6  -1  13       11.60       11.10      1.13 o 
  -5  -1  13       37.60       36.65      6.54 o 
  -4  -1  13       18.00       13.19      1.93 o 
  -3  -1  13       54.20       44.65      2.61 o 
  -2  -1  13      164.77      160.63      3.71 o 
  -1  -1  13        3.58        4.04      0.75 o 
   0  -1  13        6.83        5.71      0.67 o 
   1  -1  13       83.16       80.87      2.89 o 
   2  -1  13       74.91       79.76      3.23 o 
   3  -1  13       39.15       34.33      2.22 o 
   4  -1  13       37.44       38.27      2.11 o 
  -6   0  13        0.23        0.28      0.65 o 
  -5   0  13        5.43        6.74      2.33 o 
  -4   0  13       85.33       72.56      3.92 o 
  -3   0  13        0.04        0.18      1.29 o 
  -2   0  13      126.59      116.10      4.83 o 
  -1   0  13       39.40       43.24      2.12 o 
   0   0  13       15.35       10.59      0.90 o 
   1   0  13       56.86       47.88      2.07 o 
   2   0  13       10.34       15.46      1.45 o 
   3   0  13       55.26       48.78      2.57 o 
   4   0  13        0.17        0.20      0.55 o 
  -6   1  13        4.19        6.29      1.28 o 
  -5   1  13       53.86       54.83      4.22 o 
  -4   1  13        0.68        0.94      0.74 o 
  -3   1  13       19.52       21.92      2.04 o 
  -2   1  13       93.10       74.10      3.22 o 
  -1   1  13       71.93       57.74      2.68 o 
   0   1  13        3.18        1.70      0.73 o 
   1   1  13      153.74      172.34      4.34 o 
   2   1  13       46.74       59.34      3.07 o 
   3   1  13       46.47       46.21      2.54 o 
   4   1  13       25.37       26.26      1.33 o 
  -6   2  13        1.82        2.63      0.99 o 
  -5   2  13        3.15        2.77      0.99 o 
  -4   2  13        4.08        3.95      0.92 o 
  -3   2  13        0.20        0.47      0.88 o 
  -2   2  13       19.22       19.86      1.71 o 
  -1   2  13      248.87      237.22      6.17 o 
   0   2  13       11.80       21.94      1.37 o 
   1   2  13       21.55       19.58      1.55 o 
   2   2  13        0.68        1.29      0.66 o 
   3   2  13        1.88        0.46      0.82 o 
   4   2  13        0.49        1.10      0.50 o 
  -6   3  13        3.15        6.37      1.22 o 
  -5   3  13        0.92        1.27      0.88 o 
  -4   3  13       10.78        6.99      1.10 o 
  -3   3  13      453.45      468.49      8.22 o 
  -2   3  13        4.49        2.67      0.92 o 
  -1   3  13        6.73        9.92      1.01 o 
   0   3  13      114.45      131.26      3.88 o 
   1   3  13       86.14       94.36      3.08 o 
   2   3  13       36.25       39.75      2.02 o 
   3   3  13      166.95      192.92      4.32 o 
   4   3  13        0.03        0.31      0.50 o 
  -6   4  13        4.35        0.84      1.31 o 
  -5   4  13       15.73       24.84      2.39 o 
  -4   4  13        0.03       -0.17      0.72 o 
  -3   4  13      228.84      262.45      5.58 o 
  -2   4  13        0.07        2.10      0.95 o 
  -1   4  13       23.06       24.05      2.01 o 
   0   4  13      406.69      424.29      8.23 o 
   1   4  13        0.79        0.01      0.77 o 
   2   4  13      104.03      113.97      4.09 o 
   3   4  13       16.73       21.51      1.48 o 
   4   4  13        1.67        1.64      0.67 o 
  -6   5  13        6.73        8.16      1.16 o 
  -5   5  13       10.08       11.23      1.61 o 
  -4   5  13        3.79        3.71      0.93 o 
  -3   5  13       12.69       10.39      1.25 o 
  -2   5  13       51.92       49.14      2.68 o 
  -1   5  13      134.71      138.89      4.21 o 
   0   5  13       41.76       48.34      2.50 o 
   1   5  13       11.65        6.44      1.65 o 
   2   5  13       11.83        8.76      1.13 o 
   3   5  13       27.75       32.06      1.83 o 
   4   5  13        7.80       12.50      1.44 o 
  -6   6  13        3.82        1.86      0.92 o 
  -5   6  13        5.97        4.26      0.86 o 
  -4   6  13       44.79       30.28      2.34 o 
  -3   6  13       28.97       44.69      2.36 o 
  -2   6  13        6.00        4.72      1.06 o 
  -1   6  13       17.92       17.68      1.84 o 
   0   6  13       16.54       15.04      1.66 o 
   1   6  13       50.56       57.87      3.02 o 
   2   6  13      142.75      166.11      6.96 o 
   3   6  13        0.09       -0.47      0.47 o 
  -5   7  13        0.68        3.91      1.03 o 
  -4   7  13        0.04        0.08      0.72 o 
  -3   7  13       49.69       60.54      2.96 o 
  -2   7  13        2.56        4.46      1.03 o 
  -1   7  13       31.40       29.49      1.87 o 
   0   7  13       13.69       12.27      1.41 o 
   1   7  13       10.83        9.75      1.18 o 
   2   7  13      150.84      182.12      6.01 o 
   3   7  13        9.47        6.86      0.80 o 
  -5   8  13       43.53       38.23      2.70 o 
  -4   8  13       28.50       24.42      1.83 o 
  -3   8  13       64.36       62.69      3.22 o 
  -2   8  13        9.56        7.19      1.28 o 
  -1   8  13        4.65        2.92      0.75 o 
   0   8  13       29.76       26.32      2.13 o 
   1   8  13       86.30       96.13      3.58 o 
   2   8  13        5.03        5.64      0.88 o 
   3   8  13        0.55        0.28      1.35 o 
  -5   9  13        0.27        0.17      0.70 o 
  -4   9  13       15.16       20.56      1.52 o 
  -3   9  13       40.83       40.84      2.70 o 
  -2   9  13       20.76       19.84      2.31 o 
  -1   9  13       36.95       45.06      3.65 o 
   0   9  13        0.00        1.16      0.94 o 
   1   9  13       30.18       28.39      1.98 o 
   2   9  13       18.05       21.50      1.25 o 
  -4  10  13        4.41        1.24      0.52 o 
  -3  10  13       24.42       15.85      1.52 o 
  -2  10  13       78.56       88.85      5.37 o 
  -1  10  13        4.06        4.75      1.80 o 
   0  10  13        0.28        1.14      0.55 o 
   1  10  13       67.65       67.39      2.16 o 
   2  10  13       79.62       79.36      2.60 o 
  -4  11  13       13.82       10.71      1.55 o 
  -3  11  13        0.09        0.71      1.01 o 
  -2  11  13        0.16        0.28      0.89 o 
  -1  11  13        0.04        0.77      1.21 o 
   0  11  13       35.01       32.37      1.77 o 
   1  11  13        2.31        2.13      0.40 o 
  -3  12  13        0.06       -0.32      0.49 o 
  -2  12  13       19.33       21.29      1.68 o 
  -1  12  13        6.15        3.16      0.56 o 
   0  12  13       12.12       11.31      0.86 o 
  -2 -12  14       76.61       83.51      8.23 o 
  -1 -12  14        0.60        0.01      0.51 o 
   0 -12  14        0.29       -0.31      0.38 o 
   1 -12  14        2.85        1.69      0.55 o 
  -3 -11  14        0.00        0.14      0.75 o 
  -2 -11  14        5.57        5.26      0.77 o 
  -1 -11  14        1.67        1.06      0.72 o 
   0 -11  14       20.82       14.92      1.31 o 
   1 -11  14       10.63        9.12      1.01 o 
   2 -11  14        3.74        2.43      0.67 o 
  -3 -10  14        0.23        0.39      0.35 o 
  -2 -10  14       10.14        5.63      0.82 o 
  -1 -10  14        6.80        5.03      0.84 o 
   0 -10  14        5.05       10.95      1.46 o 
   1 -10  14        0.66       -0.41      0.57 o 
   2 -10  14        1.18        0.57      0.40 o 
   3 -10  14        0.82        2.75      1.23 o 
  -4  -9  14       34.54       41.64      2.14 o 
  -3  -9  14        0.93        1.06      0.63 o 
  -2  -9  14       59.99       63.72      2.84 o 
  -1  -9  14        4.21        4.48      0.71 o 
   0  -9  14       16.18       13.82      1.17 o 
   1  -9  14       77.49       76.10      3.27 o 
   2  -9  14        3.33        3.71      0.71 o 
   3  -9  14       38.89       51.99      2.19 o 
  -4  -8  14        6.60        6.22      0.62 o 
  -3  -8  14      346.86      455.65     11.10 o 
  -2  -8  14        3.68        2.47      0.98 o 
  -1  -8  14       53.26       55.82      2.48 o 
   0  -8  14        4.00        1.56      0.72 o 
   1  -8  14       58.36       60.71      2.56 o 
   2  -8  14        0.66        0.53      0.69 o 
   3  -8  14       16.71       18.76      1.41 o 
  -5  -7  14        5.76        4.65      0.74 o 
  -4  -7  14       46.26       64.15      3.08 o 
  -3  -7  14       10.53       14.76      1.17 o 
  -2  -7  14       45.41       51.04      2.39 o 
  -1  -7  14       41.10       39.15      1.76 o 
   0  -7  14       38.71       30.03      1.67 o 
   1  -7  14       20.20       18.43      1.64 o 
   2  -7  14        3.63        6.16      0.88 o 
   3  -7  14        3.16        2.92      0.51 o 
   4  -7  14       13.98        4.69      2.39 o 
  -5  -6  14       12.23       10.42      1.22 o 
  -4  -6  14       58.22       61.85      2.12 o 
  -3  -6  14        3.66        3.59      0.67 o 
  -2  -6  14        5.14        6.03      0.81 o 
  -1  -6  14      115.17      124.52      3.32 o 
   0  -6  14       39.13       41.79      2.01 o 
   1  -6  14       16.78       12.60      1.34 o 
   2  -6  14       15.02       13.78      1.29 o 
   3  -6  14       21.78       25.55      1.64 o 
   4  -6  14        1.98        3.71      1.17 o 
  -5  -5  14        0.81       -0.11      0.50 o 
  -4  -5  14        4.52        2.77      0.60 o 
  -3  -5  14       15.26       17.67      1.33 o 
  -2  -5  14       63.25       57.89      2.25 o 
  -1  -5  14        3.52        3.35      0.65 o 
   0  -5  14       16.61       13.55      1.10 o 
   1  -5  14      147.48      156.63      4.90 o 
   2  -5  14       43.99       49.31      2.46 o 
   3  -5  14        0.71        0.06      0.58 o 
   4  -5  14       21.78       15.11      1.74 o 
  -5  -4  14        0.00       -0.17      0.58 o 
  -4  -4  14      179.99      200.95      5.67 o 
  -3  -4  14        0.39        1.56      0.68 o 
  -2  -4  14       62.39       78.88      2.58 o 
  -1  -4  14      191.99      221.57      5.26 o 
   0  -4  14       69.77       66.22      2.49 o 
   1  -4  14        8.31        8.87      1.19 o 
   2  -4  14       25.28       28.50      1.98 o 
   3  -4  14       19.86       20.18      1.55 o 
   4  -4  14        0.10       -0.21      0.37 o 
  -5  -3  14       19.81       17.49      1.23 o 
  -4  -3  14       10.67       12.14      1.20 o 
  -3  -3  14        1.43        2.48      0.66 o 
  -2  -3  14        1.84        1.42      0.81 o 
  -1  -3  14       85.11       86.10      3.23 o 
   0  -3  14       22.83       24.07      1.47 o 
   1  -3  14      304.71      309.35      6.62 o 
   2  -3  14        0.04       -0.70      1.02 o 
   3  -3  14        1.16        0.71      0.70 o 
   4  -3  14       17.00       16.42      1.01 o 
  -6  -2  14        1.01        1.99      0.88 o 
  -5  -2  14       11.57       11.26      1.06 o 
  -4  -2  14        2.03        2.36      0.68 o 
  -3  -2  14        0.60        0.89      0.90 o 
  -2  -2  14      197.32      204.46      7.37 o 
  -1  -2  14        8.02        5.29      0.74 o 
   0  -2  14       42.63       39.40      1.83 o 
   1  -2  14      245.19      260.88      4.89 o 
   2  -2  14       11.99       11.25      1.58 o 
   3  -2  14        8.40        5.84      0.99 o 
   4  -2  14        8.42        5.61      0.76 o 
  -6  -1  14        0.96        0.53      0.56 o 
  -5  -1  14       58.27       66.85      3.77 o 
  -4  -1  14        0.76        1.21      1.15 o 
  -3  -1  14        0.33       -0.87      0.87 o 
  -2  -1  14      122.96      133.98      4.93 o 
  -1  -1  14      208.91      227.48      7.32 o 
   0  -1  14        2.42        1.75      0.66 o 
   1  -1  14      136.93      150.60      3.74 o 
   2  -1  14       13.12       10.49      1.20 o 
   3  -1  14        5.88        4.57      0.99 o 
   4  -1  14       15.31       14.51      1.14 o 
  -6   0  14        7.14        6.49      1.07 o 
  -5   0  14       17.82       22.43      4.32 o 
  -4   0  14        1.54        1.94      0.70 o 
  -3   0  14       84.74       78.63      3.76 o 
  -2   0  14        3.96        4.42      1.20 o 
  -1   0  14      160.37      165.30      5.11 o 
   0   0  14      342.10      350.47      9.61 o 
   1   0  14        2.77        1.47      0.73 o 
   2   0  14      111.33      124.08      4.17 o 
   3   0  14       28.09       25.01      2.13 o 
   4   0  14       13.95       13.73      1.22 o 
  -6   1  14        0.78        0.38      0.73 o 
  -5   1  14        0.62        0.37      0.79 o 
  -4   1  14        7.27        6.09      0.99 o 
  -3   1  14      149.35      144.02      5.13 o 
  -2   1  14       22.75       20.20      1.62 o 
  -1   1  14       92.44       92.83      3.13 o 
   0   1  14       52.69       52.35      2.48 o 
   1   1  14       71.27       71.24      2.72 o 
   2   1  14      173.50      187.94      5.22 o 
   3   1  14       37.30       37.22      2.24 o 
   4   1  14        0.26        0.75      0.47 o 
  -6   2  14        0.32        0.22      1.00 o 
  -5   2  14        2.36        3.43      1.03 o 
  -4   2  14        2.46        5.32      1.10 o 
  -3   2  14       47.25       55.56      3.24 o 
  -2   2  14       30.32       30.84      2.80 o 
  -1   2  14       32.80       34.36      2.04 o 
   0   2  14      279.59      301.35      6.20 o 
   1   2  14        1.53        1.67      0.65 o 
   2   2  14        0.05        1.03      0.82 o 
   3   2  14       71.66       72.28      3.04 o 
   4   2  14       17.83       19.86      1.45 o 
  -6   3  14       34.36       41.71      2.39 o 
  -5   3  14       24.87       33.04      2.52 o 
  -4   3  14       39.22       35.20      2.05 o 
  -3   3  14      103.85       97.11      3.69 o 
  -2   3  14       67.79       69.12      3.84 o 
  -1   3  14      144.22      153.11      4.15 o 
   0   3  14      228.28      225.95      4.75 o 
   1   3  14        0.11        0.11      0.64 o 
   2   3  14       44.69       54.55      2.51 o 
   3   3  14       57.72       54.63      2.16 o 
   4   3  14        0.01        0.27      0.34 o 
  -6   4  14        9.06       13.41      1.98 o 
  -5   4  14       23.37       25.64      2.13 o 
  -4   4  14       74.83       75.07      3.50 o 
  -3   4  14        6.27        2.87      0.83 o 
  -2   4  14       25.45       32.42      2.47 o 
  -1   4  14        1.39        2.51      0.78 o 
   0   4  14       17.00       16.81      1.74 o 
   1   4  14       47.98       57.60      3.67 o 
   2   4  14       19.41       16.36      1.38 o 
   3   4  14        0.03       -0.12      0.52 o 
  -5   5  14        0.12       -1.16      1.16 o 
  -4   5  14       16.32       17.35      1.74 o 
  -3   5  14      102.28      106.20      5.83 o 
  -2   5  14      143.60      139.81      5.44 o 
  -1   5  14       20.05       14.15      1.41 o 
   0   5  14      181.89      204.13      5.11 o 
   1   5  14        8.04       11.25      1.42 o 
   2   5  14        2.64        2.19      0.61 o 
   3   5  14        0.65        0.50      0.42 o 
  -5   6  14        0.49        0.44      0.81 o 
  -4   6  14        3.84        5.25      1.34 o 
  -3   6  14        3.96        1.76      0.85 o 
  -2   6  14       11.40        9.94      1.56 o 
  -1   6  14       10.38       11.83      1.48 o 
   0   6  14       10.66       10.52      1.29 o 
   1   6  14       39.77       56.91      2.55 o 
   2   6  14       44.70       47.01      2.24 o 
   3   6  14       34.30       42.72      2.93 o 
  -5   7  14        9.88        7.57      1.27 o 
  -4   7  14       15.47       15.75      1.73 o 
  -3   7  14        0.51       -0.52      0.97 o 
  -2   7  14       15.77       15.01      2.87 o 
  -1   7  14        0.42        0.05      0.68 o 
   0   7  14       26.18       27.76      2.00 o 
   1   7  14      141.39      163.18      5.03 o 
   2   7  14       13.77       18.13      1.49 o 
   3   7  14       10.40        8.16      0.95 o 
  -5   8  14       14.92       11.10      1.80 o 
  -4   8  14       86.96      108.56      3.98 o 
  -3   8  14       88.53       72.52      4.42 o 
  -2   8  14       46.20       28.04      7.43 o 
  -1   8  14       17.04       12.92      1.87 o 
   0   8  14       17.54       15.90      1.63 o 
   1   8  14      140.14      175.47      4.71 o 
   2   8  14        0.26        0.68      0.73 o 
  -4   9  14        1.95        4.86      0.69 o 
  -3   9  14       14.77       11.21      1.36 o 
  -2   9  14        2.29        2.02      0.78 o 
  -1   9  14       18.40       18.33      2.23 o 
   0   9  14        1.65        1.05      0.63 o 
   1   9  14      142.44      175.55      4.71 o 
   2   9  14        0.44        1.80      0.46 o 
  -4  10  14        0.88        1.90      0.88 o 
  -3  10  14       37.27       33.77      1.93 o 
  -2  10  14       49.52       58.68      3.15 o 
  -1  10  14       21.90       23.89      1.96 o 
   0  10  14        8.27        7.95      0.82 o 
   1  10  14        0.17        0.22      0.50 o 
  -3  11  14        2.26        2.03      0.88 o 
  -2  11  14       80.80       80.69      4.85 o 
  -1  11  14        3.30        5.27      0.87 o 
   0  11  14       24.43       27.26      1.63 o 
  -1  12  14        5.27        4.32      1.02 o 
  -2 -11  15        0.14        0.31      0.52 o 
  -1 -11  15        0.74        1.81      1.42 o 
   0 -11  15        7.18        5.65      1.02 o 
   1 -11  15        0.28       -0.14      0.46 o 
  -3 -10  15        2.77        3.41      0.51 o 
  -2 -10  15        0.24        1.37      0.68 o 
  -1 -10  15       13.99       20.36      1.50 o 
   0 -10  15        2.83        3.30      0.71 o 
   1 -10  15        0.77        0.64      0.44 o 
   2 -10  15        4.38        2.19      0.57 o 
  -3  -9  15       33.48       39.04      1.50 o 
  -2  -9  15        0.00       -0.03      0.57 o 
  -1  -9  15        0.79        2.35      0.62 o 
   0  -9  15       27.60       34.37      1.98 o 
   1  -9  15       10.77        9.41      0.97 o 
   2  -9  15        0.48        0.14      0.37 o 
  -4  -8  15       50.67       61.65      2.22 o 
  -3  -8  15       19.30       16.38      1.20 o 
  -2  -8  15       77.99       89.15      3.45 o 
  -1  -8  15       78.71       76.69      3.12 o 
   0  -8  15       11.37       11.79      1.08 o 
   1  -8  15        2.16        1.53      0.59 o 
   2  -8  15        0.50        2.59      0.56 o 
   3  -8  15        6.24        9.12      1.64 o 
  -4  -7  15      262.62      321.30     10.37 o 
  -3  -7  15       16.27       16.02      1.30 o 
  -2  -7  15       29.80       36.03      1.83 o 
  -1  -7  15       13.02       13.30      1.17 o 
   0  -7  15        0.88       -0.53      0.57 o 
   1  -7  15        3.10        2.01      0.62 o 
   2  -7  15        0.23       -0.06      0.47 o 
   3  -7  15        2.65        3.29      0.73 o 
  -5  -6  15        0.71        0.43      0.39 o 
  -4  -6  15       38.73       52.17      1.69 o 
  -3  -6  15        5.53        5.49      0.77 o 
  -2  -6  15        9.72       11.07      1.07 o 
  -1  -6  15       67.30       69.41      2.45 o 
   0  -6  15        1.24       -0.17      0.57 o 
   1  -6  15       19.08       22.74      1.64 o 
   2  -6  15        9.43        7.13      0.91 o 
   3  -6  15       13.92       16.28      1.21 o 
  -5  -5  15        2.53        0.45      0.31 o 
  -4  -5  15        2.12        3.98      0.73 o 
  -3  -5  15        0.21       -0.07      0.53 o 
  -2  -5  15       28.82       37.81      1.98 o 
  -1  -5  15       17.53       15.24      1.11 o 
   0  -5  15        1.05        1.45      1.22 o 
   1  -5  15       20.27       18.00      1.76 o 
   2  -5  15        7.44        6.19      0.91 o 
   3  -5  15        9.10       10.33      1.00 o 
  -5  -4  15       34.95       47.62      2.50 o 
  -4  -4  15        6.59        8.07      0.86 o 
  -3  -4  15       16.36       18.40      1.33 o 
  -2  -4  15       24.61       24.97      1.65 o 
  -1  -4  15      111.52      115.71      2.98 o 
   0  -4  15        0.15       -0.03      0.60 o 
   1  -4  15      455.48      503.46      9.88 o 
   2  -4  15       74.87       83.18      2.83 o 
   3  -4  15        4.24        3.36      0.81 o 
   4  -4  15        0.81        2.10      1.41 o 
  -5  -3  15        0.31       -0.13      0.86 o 
  -4  -3  15        3.21        2.16      0.96 o 
  -3  -3  15        7.19        9.90      1.22 o 
  -2  -3  15       40.15       36.49      1.94 o 
  -1  -3  15      107.89      101.52      2.78 o 
   0  -3  15       10.44        9.90      0.99 o 
   1  -3  15      233.89      246.63      6.18 o 
   2  -3  15       24.31       29.47      1.91 o 
   3  -3  15        6.52        7.90      1.06 o 
   4  -3  15       25.82       24.67      2.44 o 
  -5  -2  15       18.75       25.68      2.33 o 
  -4  -2  15        7.32        8.26      1.60 o 
  -3  -2  15       39.95       45.04      2.82 o 
  -2  -2  15      115.68      122.05      4.14 o 
  -1  -2  15        0.09       -0.19      0.88 o 
   0  -2  15      216.09      229.63      4.44 o 
   1  -2  15      132.13      133.01      4.44 o 
   2  -2  15       20.92       26.48      1.78 o 
   3  -2  15        0.90        1.24      0.62 o 
   4  -2  15       16.45       15.60      1.14 o 
  -5  -1  15       45.17       51.08      2.33 o 
  -4  -1  15       71.18       75.17      3.85 o 
  -3  -1  15       17.22       17.74      1.58 o 
  -2  -1  15       18.19       15.23      1.63 o 
  -1  -1  15      378.04      417.17      9.25 o 
   0  -1  15      365.85      363.43      7.68 o 
   1  -1  15      113.24      117.13      4.20 o 
   2  -1  15        6.76        4.61      0.88 o 
   3  -1  15       13.25       14.29      1.45 o 
   4  -1  15        7.05        6.12      1.26 o 
  -5   0  15       18.55       15.41      1.90 o 
  -4   0  15       14.67       15.51      1.97 o 
  -3   0  15       23.49       22.97      2.30 o 
  -2   0  15       10.56       12.01      1.28 o 
  -1   0  15        3.74        4.16      0.75 o 
   0   0  15      125.39      121.17      4.17 o 
   1   0  15        0.00        0.36      0.67 o 
   2   0  15       33.37       43.69      3.12 o 
   3   0  15       92.79      101.75      3.56 o 
   4   0  15        0.00       -0.49      0.67 o 
  -5   1  15       10.61        9.10      1.29 o 
  -4   1  15        2.09        5.25      1.39 o 
  -3   1  15       78.54       83.07      3.36 o 
  -2   1  15       57.61       62.85      2.81 o 
  -1   1  15       29.75       35.69      2.22 o 
   0   1  15       10.87       12.56      1.47 o 
   1   1  15       15.30       15.69      1.54 o 
   2   1  15        1.43        1.85      0.75 o 
   3   1  15        3.67        2.08      0.92 o 
   4   1  15        2.25        0.29      0.50 o 
  -5   2  15        2.69        2.68      0.72 o 
  -4   2  15        4.92        2.53      1.02 o 
  -3   2  15        2.58        2.56      0.83 o 
  -2   2  15       10.79       11.39      1.52 o 
  -1   2  15       35.52       31.70      1.78 o 
   0   2  15       14.91       13.64      1.58 o 
   1   2  15       34.51       39.13      2.54 o 
   2   2  15        9.43        8.90      1.15 o 
   3   2  15        3.42        5.05      0.89 o 
  -5   3  15       14.61       10.28      1.24 o 
  -4   3  15       13.98        5.75      1.51 o 
  -3   3  15        2.94        4.85      0.87 o 
  -2   3  15        0.02       -0.68      0.68 o 
  -1   3  15        5.09        3.87      0.70 o 
   0   3  15       37.25       48.13      2.46 o 
   1   3  15      120.83      144.24      4.16 o 
   2   3  15       16.01       14.54      1.32 o 
   3   3  15        0.00       -0.55      0.55 o 
  -5   4  15        0.45        0.37      0.57 o 
  -4   4  15      126.19      124.36      4.80 o 
  -3   4  15      141.52      147.64      5.17 o 
  -2   4  15        1.84        1.36      0.75 o 
  -1   4  15       16.78       17.72      1.55 o 
   0   4  15        3.51        4.80      0.87 o 
   1   4  15       16.64       23.84      1.93 o 
   2   4  15        3.44        2.19      0.64 o 
   3   4  15        0.31        0.23      0.38 o 
  -5   5  15        1.96        0.80      0.68 o 
  -4   5  15        0.09        1.48      0.81 o 
  -3   5  15       19.92       18.23      1.79 o 
  -2   5  15        3.91        2.95      0.77 o 
  -1   5  15       19.44       19.90      1.58 o 
   0   5  15       18.89       19.35      1.62 o 
   1   5  15       34.16       39.03      2.12 o 
   2   5  15        0.54        0.34      0.45 o 
   3   5  15        0.25       -0.40      0.82 o 
  -5   6  15        0.99        2.03      1.35 o 
  -4   6  15       27.66       21.35      1.90 o 
  -3   6  15        0.07       -0.19      1.39 o 
  -2   6  15        3.45        1.98      0.89 o 
  -1   6  15        3.94        1.95      0.73 o 
   0   6  15        0.29        0.96      0.70 o 
   1   6  15       25.11       23.41      1.57 o 
   2   6  15        0.00       -0.35      0.45 o 
  -5   7  15       23.89       29.66      2.62 o 
  -4   7  15       66.15       53.04      2.66 o 
  -3   7  15        1.31        0.64      0.74 o 
  -2   7  15       63.53       76.10      3.69 o 
  -1   7  15       28.23       29.53      2.07 o 
   0   7  15       29.57       32.25      1.99 o 
   1   7  15      100.08      112.19      3.30 o 
   2   7  15       33.86       28.63      1.71 o 
  -4   8  15      131.45      126.90      3.66 o 
  -3   8  15       10.86        7.45      1.14 o 
  -2   8  15       29.06       31.13      2.94 o 
  -1   8  15       20.74       20.19      1.65 o 
   0   8  15       52.51       54.37      2.44 o 
   1   8  15       69.39       75.53      3.04 o 
   2   8  15       13.05       15.21      1.70 o 
  -4   9  15       20.86       19.11      2.13 o 
  -3   9  15       20.71       15.53      1.11 o 
  -2   9  15       47.74       53.59      2.56 o 
  -1   9  15        5.91        4.76      1.12 o 
   0   9  15       16.70       18.08      1.39 o 
   1   9  15        0.34        0.33      0.46 o 
  -3  10  15       22.16       17.64      1.46 o 
  -2  10  15       14.49       19.68      1.31 o 
  -1  10  15        3.66        3.34      0.55 o 
   0  10  15       18.34       17.90      1.12 o 
  -2  11  15        5.54        7.37      0.75 o 
  -1  11  15        0.96        1.46      0.51 o 
  -1 -11  16       26.83       18.31      1.95 o 
  -2 -10  16        2.14        3.80      0.64 o 
  -1 -10  16       24.57       19.38      1.99 o 
   0 -10  16       23.83       15.81      0.97 o 
   1 -10  16        8.30        9.50      1.31 o 
  -3  -9  16       34.76       34.30      1.46 o 
  -2  -9  16       27.28       31.21      1.49 o 
  -1  -9  16       32.37       39.04      1.79 o 
   0  -9  16       14.50       14.65      1.16 o 
   1  -9  16        7.50        9.17      0.78 o 
   2  -9  16       14.27        9.62      0.96 o 
  -3  -8  16        9.86        6.86      0.73 o 
  -2  -8  16        7.91        4.34      0.79 o 
  -1  -8  16        5.30        2.62      0.70 o 
   0  -8  16       52.72       65.37      2.59 o 
   1  -8  16        7.57        6.90      0.76 o 
   2  -8  16       26.01       24.91      1.42 o 
  -4  -7  16      122.24      143.82      3.48 o 
  -3  -7  16       10.98       11.10      0.79 o 
  -2  -7  16        7.27        5.94      0.72 o 
  -1  -7  16        7.77        5.20      0.77 o 
   0  -7  16       14.23       12.66      1.18 o 
   1  -7  16        1.71        0.84      0.59 o 
   2  -7  16        0.33       -0.04      0.43 o 
  -4  -6  16        4.67        7.99      0.75 o 
  -3  -6  16       44.12       52.05      1.96 o 
  -2  -6  16        3.69        3.25      0.58 o 
  -1  -6  16       13.66       15.04      1.33 o 
   0  -6  16        9.30        8.14      0.93 o 
   1  -6  16        3.89        3.04      0.77 o 
   2  -6  16       43.58       50.11      2.16 o 
   3  -6  16        2.53        1.01      0.51 o 
  -4  -5  16       36.65       37.65      1.92 o 
  -3  -5  16       13.79        9.99      1.08 o 
  -2  -5  16        3.79        3.23      0.60 o 
  -1  -5  16       11.35       15.01      1.09 o 
   0  -5  16       19.09       14.22      1.24 o 
   1  -5  16       18.37       20.32      1.70 o 
   2  -5  16        4.85        2.14      0.80 o 
   3  -5  16        6.13        5.62      0.59 o 
  -5  -4  16       17.91       24.05      1.31 o 
  -4  -4  16       13.88       12.29      1.21 o 
  -3  -4  16        3.22        3.03      0.92 o 
  -2  -4  16       36.32       50.32      2.06 o 
  -1  -4  16       71.75       73.64      2.42 o 
   0  -4  16       59.15       64.32      2.37 o 
   1  -4  16      127.22      139.39      4.36 o 
   2  -4  16        1.01        1.22      0.61 o 
   3  -4  16       38.41       43.42      2.02 o 
  -5  -3  16        1.20        0.56      0.44 o 
  -4  -3  16       26.14       28.09      1.84 o 
  -3  -3  16        9.49       11.34      1.38 o 
  -2  -3  16        1.43        0.55      0.76 o 
  -1  -3  16       83.12       87.76      2.67 o 
   0  -3  16        9.17        6.50      0.82 o 
   1  -3  16       14.37       14.21      1.72 o 
   2  -3  16      104.35      121.01      3.34 o 
   3  -3  16        0.04        0.34      0.77 o 
  -5  -2  16        0.02        0.13      0.78 o 
  -4  -2  16        7.26        6.23      1.00 o 
  -3  -2  16        1.17        1.70      0.83 o 
  -2  -2  16       98.15      115.52      4.16 o 
  -1  -2  16        8.85       10.28      1.01 o 
   0  -2  16       80.10       86.59      2.67 o 
   1  -2  16       91.28       88.32      3.43 o 
   2  -2  16       13.38       15.08      1.71 o 
   3  -2  16       13.20       12.78      1.46 o 
  -5  -1  16        5.13        8.18      1.74 o 
  -4  -1  16        1.04        0.18      0.74 o 
  -3  -1  16       11.48        9.94      1.13 o 
  -2  -1  16        0.98        1.16      0.84 o 
  -1  -1  16        0.09       -0.11      0.62 o 
   0  -1  16        4.26        3.32      0.78 o 
   1  -1  16       73.48       82.32      3.34 o 
   2  -1  16        4.24        4.78      0.81 o 
   3  -1  16       26.12       32.17      2.24 o 
  -5   0  16       19.95       21.88      2.30 o 
  -4   0  16       15.92       19.80      1.56 o 
  -3   0  16        6.04        4.93      0.89 o 
  -2   0  16       36.62       40.91      2.18 o 
  -1   0  16       15.33       12.91      1.47 o 
   0   0  16      115.31      133.38      3.59 o 
   1   0  16       14.84       16.01      1.65 o 
   2   0  16        9.39       11.06      1.56 o 
   3   0  16       11.06       10.40      1.32 o 
  -5   1  16        2.98        5.28      0.97 o 
  -4   1  16       36.28       39.70      2.26 o 
  -3   1  16       38.84       43.00      2.59 o 
  -2   1  16       13.45        9.64      1.11 o 
  -1   1  16        3.24        1.73      0.71 o 
   0   1  16       21.22       24.47      1.68 o 
   1   1  16       29.43       32.92      2.24 o 
   2   1  16       32.80       29.26      2.62 o 
   3   1  16       21.23       21.53      1.38 o 
  -5   2  16        2.73        4.13      0.60 o 
  -4   2  16       10.29        9.56      2.76 o 
  -3   2  16       19.23       18.73      1.77 o 
  -2   2  16       13.20        9.28      1.24 o 
  -1   2  16        0.07        0.85      0.54 o 
   0   2  16        6.04        5.49      0.90 o 
   1   2  16        6.70        7.33      1.14 o 
   2   2  16       31.09       30.05      2.05 o 
   3   2  16       33.67       32.49      1.90 o 
  -5   3  16        0.01       -0.50      0.67 o 
  -4   3  16       76.58       94.67      5.11 o 
  -3   3  16       26.42       37.68      2.20 o 
  -2   3  16       21.52       20.08      1.79 o 
  -1   3  16       25.53       23.72      1.65 o 
   0   3  16       26.55       30.39      2.05 o 
   1   3  16       15.99       16.62      1.42 o 
   2   3  16       31.12       28.86      1.87 o 
   3   3  16        0.31        0.69      1.15 o 
  -5   4  16        1.14        0.98      0.56 o 
  -4   4  16        0.83        2.16      1.06 o 
  -3   4  16       79.42       77.76      4.52 o 
  -2   4  16       10.32       12.24      1.64 o 
  -1   4  16       10.53       11.65      1.26 o 
   0   4  16        0.22        0.91      0.66 o 
   1   4  16       11.43       12.19      1.04 o 
   2   4  16        0.36        0.56      0.95 o 
  -5   5  16       46.92       54.20      2.56 o 
  -4   5  16       42.28       46.04      2.45 o 
  -3   5  16        6.38        4.98      1.35 o 
  -2   5  16        0.50        1.34      0.76 o 
  -1   5  16        0.07        0.08      0.67 o 
   0   5  16        1.65        0.72      0.65 o 
   1   5  16       27.94       27.37      1.44 o 
   2   5  16        3.42        3.42      0.50 o 
  -4   6  16      161.14      159.69      5.27 o 
  -3   6  16        1.78        2.29      0.83 o 
  -2   6  16        1.92        3.70      1.32 o 
  -1   6  16       38.92       42.65      2.48 o 
   0   6  16        5.39        5.80      0.85 o 
   1   6  16      127.04      161.95      6.31 o 
   2   6  16        0.23        0.42      0.72 o 
  -4   7  16       29.84       26.66      2.48 o 
  -3   7  16        0.04        0.15      0.74 o 
  -2   7  16        5.13        4.10      0.82 o 
  -1   7  16       16.80       18.05      1.58 o 
   0   7  16        0.01       -0.28      0.48 o 
   1   7  16        0.29        1.14      0.74 o 
  -4   8  16       27.65       15.77      1.86 o 
  -3   8  16        6.00        9.38      1.31 o 
  -2   8  16        0.54        0.63      0.88 o 
  -1   8  16       12.52       13.91      1.15 o 
   0   8  16       54.15       52.02      2.18 o 
   1   8  16       92.09      100.30      4.08 o 
  -3   9  16       24.83       35.68      2.94 o 
  -2   9  16       62.17       59.77      2.86 o 
  -1   9  16        7.79        9.34      0.91 o 
   0   9  16        6.94        5.81      0.65 o 
  -2  10  16        6.96        5.06      1.76 o 
  -1  10  16       23.65       26.94      1.68 o 
  -1 -10  17        9.93        4.39      1.04 o 
  -2  -9  17        4.77        2.89      0.55 o 
  -1  -9  17        2.69        0.35      0.42 o 
   0  -9  17        0.26       -0.14      0.51 o 
   1  -9  17        2.00        0.32      1.26 o 
  -3  -8  17        4.60        3.77      0.58 o 
  -2  -8  17        3.01        5.45      0.76 o 
  -1  -8  17        5.69        5.79      0.75 o 
   0  -8  17        0.00       -0.19      0.41 o 
   1  -8  17        0.10       -0.46      0.75 o 
  -3  -7  17        0.60        1.13      0.37 o 
  -2  -7  17        7.06       10.01      0.84 o 
  -1  -7  17        1.31        0.82      0.48 o 
   0  -7  17        2.96        3.70      1.01 o 
   1  -7  17        0.56        0.05      0.54 o 
   2  -7  17       10.48       13.37      1.46 o 
  -4  -6  17       37.27       40.10      1.40 o 
  -3  -6  17       51.31       71.82      2.72 o 
  -2  -6  17        6.99        8.37      0.97 o 
  -1  -6  17       11.89        8.44      0.95 o 
   0  -6  17       15.50       17.56      1.66 o 
   1  -6  17        5.79        5.87      1.03 o 
   2  -6  17       14.40       11.54      0.97 o 
  -4  -5  17       97.24      131.40      3.70 o 
  -3  -5  17        3.29        2.91      0.58 o 
  -2  -5  17        5.77        5.50      0.64 o 
  -1  -5  17        3.74        3.74      0.56 o 
   0  -5  17       32.68       39.21      2.64 o 
   1  -5  17       68.88       69.71      2.53 o 
   2  -5  17       22.55       22.18      1.44 o 
  -4  -4  17       38.14       49.57      1.96 o 
  -3  -4  17       10.39       11.93      0.90 o 
  -2  -4  17        2.62        1.97      0.49 o 
  -1  -4  17        1.37        0.36      0.62 o 
   0  -4  17       18.94       16.11      1.54 o 
   1  -4  17        0.12        0.44      0.88 o 
   2  -4  17       22.40       18.93      1.73 o 
   3  -4  17        5.25        3.58      0.90 o 
  -4  -3  17        1.06        1.13      0.41 o 
  -3  -3  17        1.92        2.21      0.70 o 
  -2  -3  17       10.35       13.73      1.10 o 
  -1  -3  17        9.29        8.03      0.90 o 
   0  -3  17       70.95       72.59      2.58 o 
   1  -3  17       89.44       88.91      3.24 o 
   2  -3  17       25.91       24.55      1.99 o 
   3  -3  17        0.35        0.39      0.37 o 
  -5  -2  17        2.36        3.86      0.91 o 
  -4  -2  17        0.39        1.34      0.43 o 
  -3  -2  17       55.59       62.43      2.48 o 
  -2  -2  17       44.84       48.87      2.00 o 
  -1  -2  17      164.64      186.44      4.96 o 
   0  -2  17        9.36        8.13      0.86 o 
   1  -2  17      125.33      134.79      4.47 o 
   2  -2  17       91.76      100.36      3.11 o 
   3  -2  17        5.78        4.96      0.89 o 
  -5  -1  17       26.42       34.20      1.90 o 
  -4  -1  17        0.26       -0.57      0.57 o 
  -3  -1  17        4.02        4.60      0.77 o 
  -2  -1  17        3.62        4.16      0.80 o 
  -1  -1  17       70.06       80.12      3.22 o 
   0  -1  17       25.58       31.96      1.81 o 
   1  -1  17        6.72        6.41      1.13 o 
   2  -1  17        2.61        2.30      0.86 o 
   3  -1  17        0.43        1.41      0.60 o 
  -5   0  17        3.96        4.21      1.18 o 
  -4   0  17        0.02       -0.52      0.71 o 
  -3   0  17        0.44       -0.01      0.71 o 
  -2   0  17       21.58       29.89      1.77 o 
  -1   0  17       12.36       14.75      1.40 o 
   0   0  17      121.02      154.15      4.34 o 
   1   0  17       64.08       70.39      4.00 o 
   2   0  17       17.72       22.40      2.04 o 
   3   0  17        2.59        0.74      0.37 o 
  -5   1  17        7.99       10.36      1.75 o 
  -4   1  17       61.17       66.73      3.19 o 
  -3   1  17       70.18       69.11      2.64 o 
  -2   1  17       26.80       35.06      2.23 o 
  -1   1  17       51.54       59.72      2.62 o 
   0   1  17       23.97       23.33      1.54 o 
   1   1  17        4.03        4.61      0.90 o 
   2   1  17       36.64       49.64      3.98 o 
  -4   2  17        0.87        1.20      0.86 o 
  -3   2  17       11.55        9.34      1.28 o 
  -2   2  17       18.56       21.69      1.71 o 
  -1   2  17       21.00       28.56      1.65 o 
   0   2  17       11.73       13.89      1.22 o 
   1   2  17        4.32        7.30      0.91 o 
   2   2  17        0.95        0.34      0.54 o 
  -4   3  17       45.34       44.57      2.98 o 
  -3   3  17        0.31        0.52      0.68 o 
  -2   3  17        9.21        8.85      1.19 o 
  -1   3  17        6.79        6.80      1.30 o 
   0   3  17        6.51        5.84      1.06 o 
   1   3  17        0.86        0.84      0.53 o 
   2   3  17       14.77       10.67      0.85 o 
  -4   4  17       59.09       61.00      7.25 o 
  -3   4  17        0.28        0.72      0.90 o 
  -2   4  17       10.47       10.78      1.55 o 
  -1   4  17       95.85      109.29      3.75 o 
   0   4  17        6.07        8.80      1.19 o 
   1   4  17       19.51       23.15      1.36 o 
   2   4  17       36.97       24.91      1.74 o 
  -4   5  17      207.58      209.54     13.27 o 
  -3   5  17        7.63        8.62      1.04 o 
  -2   5  17        1.78        1.74      0.65 o 
  -1   5  17        0.49       -0.16      0.47 o 
   0   5  17        1.76        1.09      0.57 o 
   1   5  17        7.39        5.06      0.57 o 
   2   5  17       45.31       40.89      3.02 o 
  -4   6  17       11.13        8.79      1.67 o 
  -3   6  17       22.80       20.91      1.49 o 
  -2   6  17        1.21        0.09      0.55 o 
  -1   6  17       66.17       84.60      3.38 o 
   0   6  17        2.28        0.82      0.60 o 
   1   6  17       25.42       17.93      1.21 o 
  -3   7  17       23.13       18.38      1.63 o 
  -2   7  17       13.39       13.82      1.27 o 
  -1   7  17        0.52        0.84      0.44 o 
   0   7  17        7.17        7.98      0.85 o 
   1   7  17       19.48       14.28      1.88 o 
  -2   8  17       12.19       16.25      1.17 o 
  -1   8  17        0.57        0.10      0.34 o 
   0   8  17       12.24       14.36      1.08 o 
  -2  -8  18        0.35       -0.45      1.16 o 
  -1  -8  18       38.45       37.25      2.06 o 
   0  -8  18       18.25       16.11      1.68 o 
  -2  -7  18        0.00        0.05      0.39 o 
  -1  -7  18        0.36        0.61      0.47 o 
   0  -7  18        3.57        2.39      0.71 o 
   1  -7  18       40.37       44.34      2.04 o 
  -3  -6  18        3.88        4.87      0.59 o 
  -2  -6  18        3.41        1.54      0.48 o 
  -1  -6  18       21.07       17.81      1.25 o 
   0  -6  18        3.39        3.76      0.91 o 
   1  -6  18       34.04       30.10      1.47 o 
  -3  -5  18        3.53        2.71      0.48 o 
  -2  -5  18        6.90        6.33      0.70 o 
  -1  -5  18        2.53        2.21      0.50 o 
   0  -5  18        0.01        0.58      0.65 o 
   1  -5  18        8.25        8.79      0.93 o 
  -4  -4  18       37.30       47.69      2.06 o 
  -3  -4  18       41.82       50.52      1.88 o 
  -2  -4  18       20.60       21.02      1.25 o 
  -1  -4  18        1.67        0.65      0.46 o 
   0  -4  18      147.66      183.80      5.10 o 
   1  -4  18       54.61       61.76      2.38 o 
   2  -4  18       14.32       10.08      1.07 o 
  -4  -3  18        0.02       -0.03      0.31 o 
  -3  -3  18       29.05       36.44      1.36 o 
  -2  -3  18       13.27       14.06      1.10 o 
  -1  -3  18        0.05       -0.40      0.50 o 
   0  -3  18       50.50       58.89      2.95 o 
   1  -3  18        8.12       10.96      0.88 o 
   2  -3  18       13.02       10.22      0.88 o 
  -4  -2  18        7.14        9.32      0.65 o 
  -3  -2  18        5.03        6.21      0.80 o 
  -2  -2  18        0.17        0.10      0.46 o 
  -1  -2  18       35.37       39.41      1.92 o 
   0  -2  18        0.82        0.22      0.60 o 
   1  -2  18        3.33        1.70      0.67 o 
   2  -2  18        2.86        3.15      0.67 o 
  -4  -1  18        0.03       -0.37      0.55 o 
  -3  -1  18       53.38       58.14      2.17 o 
  -2  -1  18        7.58        8.60      0.96 o 
  -1  -1  18       13.03       13.15      1.19 o 
   0  -1  18       81.27       80.34      3.10 o 
   1  -1  18        3.64        3.99      0.71 o 
   2  -1  18        0.39        0.41      0.41 o 
  -4   0  18        0.47        1.05      0.40 o 
  -3   0  18       45.62       61.97      2.89 o 
  -2   0  18        3.32        3.05      0.65 o 
  -1   0  18       17.96       24.63      1.39 o 
   0   0  18      264.70      285.65      5.95 o 
   1   0  18       32.92       31.64      1.80 o 
   2   0  18       10.62        9.66      0.95 o 
  -4   1  18        6.17        5.57      0.87 o 
  -3   1  18        9.54       12.58      1.13 o 
  -2   1  18        0.48       -0.07      0.51 o 
  -1   1  18       24.13       20.92      1.28 o 
   0   1  18       25.14       25.97      1.56 o 
   1   1  18       40.43       43.81      2.08 o 
   2   1  18        0.08        0.62      0.50 o 
  -4   2  18        6.86        7.79      3.39 o 
  -3   2  18       28.07       21.75      1.99 o 
  -2   2  18       44.66       61.86      2.76 o 
  -1   2  18       23.79       24.11      1.86 o 
   0   2  18        4.86        4.50      0.76 o 
   1   2  18       25.58       26.49      1.55 o 
   2   2  18       14.34       14.21      1.19 o 
  -4   3  18        5.34        2.61      1.35 o 
  -3   3  18        1.34        2.53      1.22 o 
  -2   3  18        2.72        4.64      0.81 o 
  -1   3  18       37.53       48.47      2.08 o 
   0   3  18        1.30        1.62      0.62 o 
   1   3  18        3.56        2.19      0.59 o 
  -4   4  18       37.05       39.45      3.00 o 
  -3   4  18        8.35       11.96      1.44 o 
  -2   4  18        3.18        2.00      0.85 o 
  -1   4  18       15.80       18.04      1.59 o 
   0   4  18        5.06        4.16      0.75 o 
   1   4  18        8.20        5.00      0.73 o 
  -3   5  18       28.70       33.86      3.71 o 
  -2   5  18       17.53       17.32      1.41 o 
  -1   5  18       47.58       60.01      2.91 o 
   0   5  18       33.89       33.75      1.93 o 
   1   5  18        2.02        1.97      0.54 o 
  -3   6  18        2.25        0.31      0.66 o 
  -2   6  18        6.51        7.09      0.92 o 
  -1   6  18        1.78        1.84      0.54 o 
   0   6  18        0.89        0.42      0.46 o 
  -2   7  18        8.26        8.58      1.63 o 
  -1   7  18        1.30        0.50      0.47 o 
   0   7  18       25.61       18.39      1.92 o 
  -2  -6  19        5.45        5.36      0.94 o 
  -1  -6  19        0.01       -0.49      0.49 o 
   0  -6  19        8.61        7.18      0.71 o 
  -2  -5  19       33.55       36.01      1.84 o 
  -1  -5  19        0.20        0.89      0.42 o 
   0  -5  19       19.81       17.93      1.43 o 
   1  -5  19       10.23        8.45      1.31 o 
  -3  -4  19       10.89       10.98      1.00 o 
  -2  -4  19        0.04       -0.39      0.39 o 
  -1  -4  19        5.78        6.77      1.05 o 
   0  -4  19       17.50       17.08      1.45 o 
   1  -4  19        5.29        4.85      0.68 o 
  -3  -3  19        0.30        0.93      0.38 o 
  -2  -3  19        2.53        2.74      0.55 o 
  -1  -3  19        6.24        5.68      1.10 o 
   0  -3  19        6.00        3.83      1.51 o 
   1  -3  19        4.02        3.89      0.67 o 
  -3  -2  19        6.34        6.18      0.72 o 
  -2  -2  19        2.78        1.10      0.66 o 
  -1  -2  19        0.00       -0.45      0.45 o 
   0  -2  19      128.80      151.36      6.18 o 
   1  -2  19        2.68        2.77      0.49 o 
  -3  -1  19       42.32       48.90      2.86 o 
  -2  -1  19        0.02       -0.17      0.66 o 
  -1  -1  19        5.97        3.93      0.59 o 
   0  -1  19       30.01       31.96      2.16 o 
   1  -1  19        3.40        2.00      0.59 o 
  -3   0  19        0.06       -0.18      0.54 o 
  -2   0  19        0.71        0.57      0.40 o 
  -1   0  19       44.80       46.42      2.00 o 
   0   0  19      181.36      192.91      5.29 o 
   1   0  19        8.29        8.33      0.82 o 
  -3   1  19        5.05        3.34      0.58 o 
  -2   1  19        2.15        0.84      0.53 o 
  -1   1  19       27.31       35.18      1.51 o 
   0   1  19        0.03        0.51      0.46 o 
   1   1  19        1.84        1.72      0.56 o 
  -3   2  19        0.07        1.10      0.57 o 
  -2   2  19       24.81       22.48      1.79 o 
  -1   2  19        0.00       -0.11      0.53 o 
   0   2  19        2.39        2.74      0.53 o 
   1   2  19       31.92       25.91      1.69 o 
  -3   3  19        2.93        1.03      0.57 o 
  -2   3  19       13.28       16.73      1.23 o 
  -1   3  19       39.77       53.45      2.31 o 
   0   3  19       35.12       34.05      1.52 o 
   1   3  19        1.15        1.18      0.67 o 
  -3   4  19        0.87        0.53      0.64 o 
  -2   4  19      102.45      133.49      4.50 o 
  -1   4  19        0.01       -0.10      0.48 o 
   0   4  19       33.00       30.28      1.64 o 
  -2   5  19        5.41        8.38      0.86 o 
  -1   5  19        3.46        2.49      0.54 o 
  -1  -4  20       14.40       15.67      1.94 o 
  -2  -3  20        1.97        0.51      0.58 o 
  -1  -3  20        0.22       -0.73      0.73 o 
   0  -3  20      112.56       99.93      3.70 o 
  -2  -2  20        5.05        3.79      1.00 o 
  -1  -2  20        2.02        3.90      1.36 o 
   0  -2  20       33.49       28.33      2.54 o 
  -2  -1  20        1.32        3.09      0.55 o 
  -1  -1  20        2.76        3.65      0.62 o 
   0  -1  20        3.21        2.20      0.68 o 
  -2   0  20        2.66        5.22      0.76 o 
  -1   0  20        8.43        8.26      0.95 o 
   0   0  20        0.06        0.62      0.53 o 
  -2   1  20        0.48       -0.55      0.55 o 
  -1   1  20        5.04        6.03      0.84 o 
   0   1  20        1.22       -0.56      0.56 o 
  -2   2  20        5.59        4.27      1.07 o 
  -1   2  20        3.11        1.34      0.48 o 
  -2   3  20        2.65        5.74      1.11 o 
  -1   3  20       13.29       16.92      2.59 o 
                                                 
